# Supplementary material for: Diiodidobis[4-(4-nitro­benz­yl)pyridine-κN 1]zinc
Source: Acta Crystallogr Sect E Struct Rep Online. 2011 Feb 23;67(Pt 3):m359. doi: 10.1107/S1600536811005939 (PMC3052165; doi:10.1107/S1600536811005939)
Supplement: Supplementary file 2 [file e-67-0m359-Isup2.hkl]

#
# h,k,l, Fc-squared, Fo-squared, sigma(Fo-squared) and status flag
#
data_I
_shelx_title ' gs10gs33_NBPYZNI'
_shelx_refln_list_code          4
_shelx_F_calc_maximum      609.23
_exptl_crystal_F_000      2880.00
_reflns_d_resolution_high  0.8107
 
loop_
 _symmetry_equiv_pos_as_xyz
 'x, y, z'
 '-x, -y, z+1/2'
 '-x+1/2, y, z+1/2'
 'x+1/2, -y, z'
 
_cell_length_a    18.2091
_cell_length_b    15.8998
_cell_length_c    19.0327
_cell_angle_alpha  90.000
_cell_angle_beta   90.000
_cell_angle_gamma  90.000
 
_shelx_F_squared_multiplier     1.000
 
loop_
 _refln_index_h
 _refln_index_k
 _refln_index_l
 _refln_F_squared_calc
 _refln_F_squared_meas
 _refln_F_squared_sigma
 _refln_observed_status
   2   0 -23     1485.53      919.34    466.35 o
   4   0 -23       45.76      200.74    451.44 o
   1   1 -23     3183.05     3820.10    268.91 o
   2   1 -23      118.58      354.23    236.10 o
   3   1 -23     4715.30     4926.29    359.44 o
   4   1 -23     4286.03     4344.22    356.03 o
   1   2 -23     4523.00     4756.53    352.41 o
   2   2 -23       15.00      218.59    251.17 o
   3   2 -23      997.77     1347.13    260.92 o
   1   3 -23     5017.10     5030.07    372.50 o
   2   3 -23      501.64      746.50    306.50 o
   0   0 -22    25629.96    24232.27    664.53 o
   2   0 -22     2487.47     2964.81    292.42 o
   4   0 -22      125.09      401.16    447.36 o
   6   0 -22     3355.91     3129.50    443.60 o
   0   1 -22       86.02      549.88    275.03 o
   1   1 -22     1351.01     1682.46    199.24 o
   2   1 -22     1069.62      999.03    236.97 o
   3   1 -22      792.07      915.07    235.98 o
   4   1 -22     1499.26     1899.81    358.84 o
   5   1 -22     7717.51     7883.63    398.33 o
   6   1 -22      163.99       90.72    284.86 o
   7   1 -22      952.76      441.35    298.00 o
   0   2 -22       74.21     -310.82    448.00 o
   1   2 -22      133.47      402.37    284.18 o
   2   2 -22      325.88      308.26    234.09 o
   3   2 -22      148.66      235.78    252.50 o
   4   2 -22      367.66      406.48    236.90 o
   5   2 -22     5446.74     5834.78    373.60 o
   6   2 -22       52.38      -16.35    315.35 o
   7   2 -22      162.53     -112.10    330.10 o
   0   3 -22     1599.36     1236.92    433.03 o
   1   3 -22      656.90      785.74    314.10 o
   2   3 -22     1546.34     1639.78    255.56 o
   3   3 -22      896.60      959.12    253.72 o
   4   3 -22     1923.51     2260.99    258.85 o
   5   3 -22     6550.77     6640.04    441.71 o
   6   3 -22        2.53      123.80    405.36 o
   7   3 -22     1324.06      846.70    408.17 o
   0   4 -22    13101.37    14230.24    650.54 o
   1   4 -22       33.12      166.23    324.49 o
   2   4 -22      910.12      707.90    310.85 o
   3   4 -22      165.73      430.36    288.01 o
   4   4 -22        7.60      307.85    296.47 o
   5   4 -22      809.18      969.56    298.03 o
   6   4 -22     2257.46     2370.36    314.82 o
   0   5 -22      500.22      565.97    451.07 o
   1   5 -22     1594.91     1769.24    354.55 o
   2   5 -22     1508.41     1607.16    329.09 o
   3   5 -22      195.98      137.27    300.32 o
   4   5 -22     1303.37     1116.72    315.43 o
   5   5 -22     3210.20     3721.37    359.64 o
   0   6 -22       67.44      194.80    458.20 o
   1   6 -22      107.23      356.90    328.96 o
   2   6 -22      638.18      672.73    319.16 o
   3   6 -22      248.82      407.13    300.83 o
   2   0 -21      861.02      759.95    254.91 o
   4   0 -21    15662.09    15473.17    631.34 o
   6   0 -21    12096.06    12503.88    577.41 o
   8   0 -21     3262.88     2909.05    484.09 o
  10   0 -21     7066.81     6669.34    570.32 o
   1   1 -21     2067.87     2209.44    196.38 o
   2   1 -21      658.32      697.56    190.71 o
   3   1 -21     1058.81     1160.11    238.71 o
   4   1 -21     2710.07     3039.41    250.41 o
   5   1 -21      123.34      356.28    308.33 o
   6   1 -21     1481.42     1534.75    309.75 o
   7   1 -21      116.74     -122.15    270.22 o
   8   1 -21       81.04       33.78    288.63 o
   9   1 -21     3622.40     3461.33    345.00 o
   1   2 -21     5028.73     5463.81    222.34 o
   2   2 -21       97.87      151.07    225.64 o
   3   2 -21      540.00      781.54    235.61 o
   4   2 -21      122.69      394.62    240.65 o
   5   2 -21     2149.45     2415.62    249.70 o
   6   2 -21      171.67       39.16    317.12 o
   7   2 -21     4100.53     3563.17    336.98 o
   8   2 -21      263.43     -200.34    322.55 o
   9   2 -21     2840.76     2796.19    515.25 o
   1   3 -21     1196.70     1201.34    227.15 o
   2   3 -21     1262.98     1289.48    236.80 o
   3   3 -21      324.18      459.83    227.61 o
   4   3 -21     2423.22     2512.63    248.82 o
   5   3 -21      111.72      220.31    229.21 o
   6   3 -21     1844.64     1907.17    289.45 o
   7   3 -21       52.92      -20.87    383.18 o
   8   3 -21     1323.70      774.52    406.60 o
   9   3 -21     3151.67     3353.22    461.17 o
   1   4 -21      694.72      591.62    318.79 o
   2   4 -21      186.09      -62.27    234.42 o
   3   4 -21      776.50     1031.25    311.47 o
   4   4 -21    10443.42    11069.33    489.16 o
   5   4 -21       66.47      424.95    305.66 o
   6   4 -21     8441.20     9288.07    390.77 o
   7   4 -21      189.68      151.44    292.97 o
   8   4 -21     2129.46     2277.55    469.77 o
   1   5 -21     1329.47     1223.95    330.00 o
   2   5 -21      299.00      329.83    326.27 o
   3   5 -21     1154.11     1262.42    338.36 o
   4   5 -21     1413.57     1504.38    328.49 o
   5   5 -21       62.26      236.37    307.44 o
   6   5 -21      941.88     1640.13    338.72 o
   7   5 -21      375.03      359.24    308.33 o
   8   5 -21      112.42      237.17    309.14 o
   1   6 -21     1610.53     1850.10    349.06 o
   2   6 -21      821.35      941.87    337.77 o
   3   6 -21      813.88      705.81    334.97 o
   4   6 -21      417.63      465.24    319.62 o
   5   6 -21      661.37      853.60    337.93 o
   6   6 -21     1291.31     1719.96    350.45 o
   7   6 -21     1965.81     2013.05    325.73 o
   1   7 -21      381.20      501.04    329.22 o
   2   7 -21     1398.34     1659.10    330.33 o
   3   7 -21       31.07       93.86    301.23 o
   4   7 -21     1515.76     1821.55    347.51 o
   5   7 -21       50.00      375.09    316.82 o
   6   7 -21     1877.98     1556.31    316.22 o
   1   8 -21      253.55      494.67    336.32 o
   2   8 -21       24.32      213.02    333.41 o
   3   8 -21      842.67     1461.28    355.47 o
   4   8 -21     3143.21     3602.12    359.05 o
   0   0 -20     1212.58     1412.09    361.85 o
   2   0 -20      761.76      820.41    263.65 o
   4   0 -20     2105.07     2415.12    299.98 o
   6   0 -20     7469.11     7684.02    528.62 o
   8   0 -20     1816.98     1653.41    394.49 o
  10   0 -20      892.57      640.23    431.53 o
   0   1 -20     4906.86     5259.42    314.35 o
   1   1 -20     1471.40     1782.02    217.19 o
   2   1 -20       84.38      271.62    181.32 o
   3   1 -20     1052.61     1250.77    186.64 o
   4   1 -20      296.70      265.54    217.85 o
   5   1 -20      247.79      327.54    220.94 o
   6   1 -20     1626.04     1469.40    321.45 o
   7   1 -20     3145.40     3416.89    335.50 o
   8   1 -20     1231.74     1346.38    292.99 o
   9   1 -20     2086.81     1679.85    316.00 o
  10   1 -20     3344.38     2797.06    368.61 o
  11   1 -20      479.69      348.15    398.63 o
   0   2 -20       99.89      161.28    256.04 o
   1   2 -20     1491.73     1504.52    190.68 o
   2   2 -20        4.06       29.23    178.29 o
   3   2 -20     3612.95     3903.10    254.14 o
   4   2 -20      234.12      241.34    229.22 o
   5   2 -20    20871.00    21125.12    375.67 o
   6   2 -20       81.70      188.13    220.10 o
   7   2 -20     5051.40     4944.57    361.72 o
   8   2 -20       65.41      -36.25    297.76 o
   9   2 -20     4436.17     4874.44    529.62 o
  10   2 -20      285.23      320.68    476.38 o
  11   2 -20    10043.42    10097.80    621.39 o
   0   3 -20     2851.50     2889.11    295.44 o
   1   3 -20     1004.55      956.89    230.41 o
   2   3 -20      570.85      491.53    227.05 o
   3   3 -20     1438.18     1362.45    237.99 o
   4   3 -20     1726.76     2034.29    255.00 o
   5   3 -20      743.10      964.82    228.65 o
   6   3 -20     1175.57     1456.76    236.86 o
   7   3 -20     3169.50     2995.09    299.28 o
   8   3 -20     1385.58     1654.16    442.83 o
   9   3 -20     3152.48     3073.86    493.96 o
  10   3 -20     3456.17     3865.92    532.82 o
  11   3 -20     1552.04     1367.45    515.26 o
   0   4 -20       69.95       32.33    401.23 o
   1   4 -20      434.60      513.08    213.12 o
   2   4 -20     2716.53     2765.75    242.31 o
   3   4 -20      769.00      591.87    285.24 o
   4   4 -20     2628.85     2485.76    320.46 o
   5   4 -20       68.27      788.34    294.26 o
   6   4 -20     3296.00     3885.36    440.15 o
   7   4 -20     2064.25     2441.40    310.88 o
   8   4 -20      770.75      768.94    270.52 o
   9   4 -20     1271.59     1110.82    404.52 o
  10   4 -20      724.56      693.98    460.10 o
   0   5 -20     2873.26     2906.73    487.69 o
   1   5 -20     1756.49     2374.61    334.54 o
   2   5 -20        2.43      102.60    305.51 o
   3   5 -20     1910.16     2101.87    312.74 o
   4   5 -20      155.22      205.86    294.13 o
   5   5 -20     1418.52     1999.39    326.83 o
   6   5 -20        6.98      342.29    296.44 o
   7   5 -20     3209.30     3685.53    332.98 o
   8   5 -20      623.37      971.74    300.38 o
   9   5 -20     1478.08     1369.64    286.58 o
  10   5 -20     2266.82     2157.79    501.95 o
   0   6 -20     2271.07     2598.39    487.15 o
   1   6 -20      947.97      822.71    447.93 o
   2   6 -20      345.61      356.45    314.60 o
   3   6 -20     2313.35     2689.32    322.97 o
   4   6 -20      163.98      309.38    302.97 o
   5   6 -20     9589.51    10257.78    508.52 o
   6   6 -20      866.18     1031.54    317.75 o
   7   6 -20     2965.93     3369.74    348.52 o
   8   6 -20      103.06      341.97    283.05 o
   9   6 -20     1915.86     1993.55    326.53 o
   0   7 -20     1022.19     1420.89    447.01 o
   1   7 -20      489.58      443.50    299.46 o
   2   7 -20     1252.97     1376.18    304.77 o
   3   7 -20      679.69      883.35    305.96 o
   4   7 -20     1727.79     1933.90    325.73 o
   5   7 -20     1308.98     1635.70    340.46 o
   6   7 -20      374.87      534.54    330.24 o
   7   7 -20     1365.58     1642.12    304.47 o
   8   7 -20     1046.19     1371.91    340.99 o
   0   8 -20      180.08       12.68    470.40 o
   1   8 -20      713.75      864.30    337.24 o
   2   8 -20      713.14      936.38    347.66 o
   3   8 -20      859.82      830.59    347.61 o
   4   8 -20      402.47      535.09    330.00 o
   5   8 -20      105.25      213.57    283.24 o
   6   8 -20     1410.12     1788.45    343.65 o
   7   8 -20     3054.59     3820.30    385.26 o
   0   9 -20      390.53      507.70    416.37 o
   1   9 -20      998.94     1251.91    311.38 o
   2   9 -20       24.92      254.30    314.31 o
   3   9 -20      900.57      936.76    354.40 o
   4   9 -20      110.45      305.87    354.48 o
   5   9 -20     1471.76     1540.69    350.50 o
   0  10 -20      463.20      299.90    431.38 o
   1  10 -20      108.13      232.91    296.90 o
   2  10 -20       54.86      192.21    315.96 o
   2   0 -19     4212.28     4869.26    307.47 o
   4   0 -19     4628.36     5087.43    300.80 o
   6   0 -19     2440.30     2279.95    444.17 o
   8   0 -19      755.92      839.03    443.61 o
  10   0 -19     4981.46     4728.44    509.98 o
   1   1 -19        5.96      105.23    173.92 o
   2   1 -19     9727.62    10420.67    242.14 o
   3   1 -19     7848.77     8219.40    230.73 o
   4   1 -19     2535.63     2677.23    192.65 o
   5   1 -19      287.95      283.56    205.76 o
   6   1 -19     5618.99     5987.32    254.68 o
   7   1 -19     1611.96     1631.07    311.99 o
   8   1 -19     9431.61     8806.99    394.16 o
   9   1 -19     2253.75     2153.77    331.10 o
  10   1 -19     2207.02     2260.53    319.15 o
  11   1 -19       98.52      -12.78    449.93 o
  12   1 -19      228.91      307.67    469.22 o
  13   1 -19     1322.95     1244.08    497.83 o
   1   2 -19     1589.46     1642.16    187.99 o
   2   2 -19      127.15      297.75    174.64 o
   3   2 -19    14080.36    14572.06    261.61 o
   4   2 -19       42.09       -0.10    209.48 o
   5   2 -19      362.04      415.11    218.57 o
   6   2 -19      233.42      237.25    220.39 o
   7   2 -19     3709.90     3727.23    240.24 o
   8   2 -19     1145.55     1183.54    287.86 o
   9   2 -19       75.72       26.72    355.90 o
  10   2 -19      626.02      331.83    385.90 o
  11   2 -19     3868.78     3590.21    480.25 o
  12   2 -19      174.28     -111.28    444.17 o
   1   3 -19      692.46      778.05    176.61 o
   2   3 -19     8001.57     8020.49    282.10 o
   3   3 -19     5226.60     5468.08    265.18 o
   4   3 -19      283.01      292.69    219.79 o
   5   3 -19      487.19      648.09    224.46 o
   6   3 -19     1967.71     2120.98    223.60 o
   7   3 -19     1789.34     1708.45    274.62 o
   8   3 -19     5387.18     6298.79    396.88 o
   9   3 -19     1464.12     1628.13    466.03 o
  10   3 -19      493.25      133.04    444.38 o
  11   3 -19      165.40      108.03    403.15 o
  12   3 -19      455.87      352.95    389.82 o
   1   4 -19     1230.68     1199.07    221.18 o
   2   4 -19     2325.96     2585.57    244.08 o
   3   4 -19      535.79      472.96    230.03 o
   4   4 -19     4300.67     4726.48    325.98 o
   5   4 -19      900.72      954.09    298.54 o
   6   4 -19     1953.53     2412.07    310.13 o
   7   4 -19      597.61      980.39    281.18 o
   8   4 -19      320.53      735.55    258.50 o
   9   4 -19      118.38      181.71    266.86 o
  10   4 -19     4950.01     5236.47    553.33 o
  11   4 -19       41.51      122.27    465.40 o
  12   4 -19     5646.91     5527.45    500.07 o
   1   5 -19      753.18      773.46    293.76 o
   2   5 -19     5241.30     5841.30    347.55 o
   3   5 -19     6158.42     6357.51    362.71 o
   4   5 -19     3270.52     3524.24    331.05 o
   5   5 -19       74.77       28.24    293.39 o
   6   5 -19     6000.97     6523.18    358.33 o
   7   5 -19     1746.03     2350.03    316.91 o
   8   5 -19     9134.76     9168.81    360.51 o
   9   5 -19     2262.98     2439.79    297.75 o
  10   5 -19     2228.35     2192.61    314.86 o
  11   5 -19      462.77      690.29    477.19 o
   1   6 -19      697.95      753.94    308.52 o
   2   6 -19     1379.81     1576.13    310.31 o
   3   6 -19     5619.17     6596.28    371.25 o
   4   6 -19      869.72      905.15    311.26 o
   5   6 -19      384.27      387.86    290.98 o
   6   6 -19     1103.77      939.38    323.85 o
   7   6 -19     2765.21     3168.25    335.58 o
   8   6 -19     2703.20     3189.25    302.36 o
   9   6 -19      171.42      269.60    300.23 o
  10   6 -19     1298.23     1412.07    308.51 o
  11   6 -19     2527.97     2445.53    315.67 o
   1   7 -19      292.12      136.75    290.23 o
   2   7 -19     3443.50     3986.38    615.40 o
   3   7 -19     2639.33     3093.74    348.85 o
   4   7 -19       50.97      336.51    297.83 o
   5   7 -19       98.96      199.70    305.47 o
   6   7 -19      590.15      530.19    304.72 o
   7   7 -19      372.04      341.80    299.74 o
   8   7 -19     2226.15     3036.82    337.91 o
   9   7 -19      899.60      968.05    311.61 o
  10   7 -19       60.72      192.21    293.98 o
   1   8 -19      572.33      512.19    330.29 o
   2   8 -19     1278.55     1356.68    325.17 o
   3   8 -19      653.99      836.67    301.81 o
   4   8 -19     2167.19     2476.52    348.35 o
   5   8 -19      625.97      743.93    487.97 o
   6   8 -19      959.04     1078.33    304.47 o
   7   8 -19      581.61      725.71    305.34 o
   8   8 -19      909.53     1254.75    344.37 o
   9   8 -19       67.60      291.04    281.36 o
   1   9 -19      897.31     1091.22    317.48 o
   2   9 -19     1047.38     1621.44    327.69 o
   3   9 -19     2601.02     2879.20    340.86 o
   4   9 -19     1068.18     1538.27    314.80 o
   5   9 -19      152.01      467.85    337.16 o
   6   9 -19     2221.34     2725.36    358.94 o
   7   9 -19      178.83      623.24    392.68 o
   8   9 -19     2685.60     3099.20    362.47 o
   1  10 -19      688.78     1105.11    322.75 o
   2  10 -19      767.62      966.03    331.79 o
   3  10 -19      330.43      682.70    345.86 o
   4  10 -19      290.96      434.33    337.26 o
   5  10 -19      733.58      875.96    326.17 o
   6  10 -19      603.39      612.98    317.61 o
   1  11 -19      606.98      550.16    361.85 o
   2  11 -19      464.33      701.61    373.21 o
   3  11 -19     1214.68     1099.14    372.57 o
   0   0 -18     5574.63     5183.63    414.07 o
   2   0 -18     1913.26     2618.69    280.74 o
   4   0 -18     1341.45     1471.86    248.26 o
   6   0 -18     8249.12     8623.11    605.43 o
   8   0 -18     3293.03     2897.27    399.38 o
  10   0 -18      330.08       -0.49    352.70 o
  12   0 -18     4058.59     3918.46    428.78 o
   0   1 -18     8121.75     8883.88    619.10 o
   1   1 -18     1910.59     2149.51    190.21 o
   2   1 -18    20889.75    21831.17    292.93 o
   3   1 -18     1948.65     2536.01    188.25 o
   4   1 -18    15178.85    16097.86    333.85 o
   5   1 -18      630.16      606.43    169.20 o
   6   1 -18      646.76      648.29    210.38 o
   7   1 -18     9783.60     9688.55    326.52 o
   8   1 -18     1863.10     1441.50    274.50 o
   9   1 -18     3634.15     3515.94    302.75 o
  10   1 -18      313.07       66.80    267.76 o
  11   1 -18      387.74      154.48    431.14 o
  12   1 -18     4562.03     4516.34    517.87 o
  13   1 -18     3213.22     2885.64    502.81 o
   0   2 -18      321.72      458.06    240.49 o
   1   2 -18     8353.88     8628.34    229.03 o
   2   2 -18      666.13      879.90    175.01 o
   3   2 -18     3982.34     4314.75    208.51 o
   4   2 -18      525.95      544.15    167.66 o
   5   2 -18     1295.37     1288.62    220.84 o
   6   2 -18       70.55      -63.94    202.32 o
   7   2 -18     9890.95     9951.29    277.37 o
   8   2 -18      187.76      238.52    207.66 o
   9   2 -18     3107.01     3409.13    480.26 o
  10   2 -18      143.41     -177.73    424.04 o
  11   2 -18     4928.14     4827.60    490.36 o
  12   2 -18       81.11      -38.32    376.04 o
  13   2 -18      536.56      340.69    378.83 o
  14   2 -18      106.00     -456.84    407.87 o
   0   3 -18      740.42      566.07    230.99 o
   1   3 -18      835.76      921.35    173.70 o
   2   3 -18     9470.32     9586.76    234.50 o
   3   3 -18     1759.18     1698.56    172.07 o
   4   3 -18     7627.75     7777.88    280.70 o
   5   3 -18     1830.31     1875.85    233.06 o
   6   3 -18     1562.72     1685.63    217.25 o
   7   3 -18    10121.69    10355.09    351.51 o
   8   3 -18      913.28     1144.10    263.06 o
   9   3 -18     4635.48     4822.80    367.50 o
  10   3 -18      280.92      460.98    395.64 o
  11   3 -18     1249.25     1180.53    465.32 o
  12   3 -18     4971.05     5067.31    528.74 o
  13   3 -18     2824.73     2700.97    471.41 o
  14   3 -18     1811.98     1549.59    417.91 o
   0   4 -18     2811.13     2557.34    252.49 o
   1   4 -18      728.10      511.96    167.56 o
   2   4 -18     2944.20     3070.56    234.11 o
   3   4 -18      645.93      642.04    221.18 o
   4   4 -18     2173.27     2491.23    302.13 o
   5   4 -18      439.83      462.42    264.49 o
   6   4 -18     4051.82     4137.48    501.25 o
   7   4 -18      622.02      811.57    262.72 o
   8   4 -18     1831.02     2001.80    279.93 o
   9   4 -18     1764.18     1790.42    278.65 o
  10   4 -18      223.15      370.59    254.20 o
  11   4 -18      628.85      852.27    421.09 o
  12   4 -18     2960.33     3481.47    516.85 o
  13   4 -18      247.52      424.29    457.01 o
   0   5 -18     6773.43     7830.28    508.83 o
   1   5 -18     2554.84     2558.87    312.22 o
   2   5 -18    10963.48    11218.14    433.05 o
   3   5 -18     1586.89     1624.14    276.47 o
   4   5 -18     9266.63     9591.41    382.24 o
   5   5 -18     1387.30     1440.62    304.81 o
   6   5 -18      248.82      225.86    393.79 o
   7   5 -18     3768.80     4464.14    416.43 o
   8   5 -18     1381.10     1399.88    262.64 o
   9   5 -18     2441.73     2574.39    294.88 o
  10   5 -18      405.42      408.80    271.54 o
  11   5 -18      254.25      168.59    257.74 o
  12   5 -18     2917.07     2467.97    504.16 o
  13   5 -18      940.92     1187.15    468.99 o
   0   6 -18     3752.50     3973.34    473.29 o
   1   6 -18     3480.59     4101.55    321.67 o
   2   6 -18     3313.80     3798.06    332.13 o
   3   6 -18     2308.37     2533.86    297.62 o
   4   6 -18     2934.24     3226.21    321.37 o
   5   6 -18     1004.70     1253.09    301.19 o
   6   6 -18     1268.20     1041.41    290.29 o
   7   6 -18     4881.34     5124.03    341.79 o
   8   6 -18       91.25      257.65    257.66 o
   9   6 -18      383.41      613.75    295.22 o
  10   6 -18      154.95      304.83    268.88 o
  11   6 -18     3116.11     3498.49    323.83 o
  12   6 -18      381.12      403.26    298.78 o
   0   7 -18     1012.67     1111.85    402.35 o
   1   7 -18      578.62      758.52    318.43 o
   2   7 -18     2780.60     3365.34    349.85 o
   3   7 -18     1715.20     2126.39    306.02 o
   4   7 -18     2317.74     2675.27    334.31 o
   5   7 -18     3062.90     3301.43    321.03 o
   6   7 -18     2880.81     2969.50    421.10 o
   7   7 -18     4405.50     4252.42    349.62 o
   8   7 -18      789.30      650.09    289.02 o
   9   7 -18     2164.90     2639.52    320.47 o
  10   7 -18      495.05      695.20    279.45 o
  11   7 -18     1216.76     1814.19    324.40 o
   0   8 -18     5567.72     7270.30    570.61 o
   1   8 -18      627.89      748.55    324.27 o
   2   8 -18      579.89      732.33    279.23 o
   3   8 -18      570.61      668.44    301.89 o
   4   8 -18      137.06      478.49    284.02 o
   5   8 -18      479.44      535.90    296.41 o
   6   8 -18     3344.98     3328.66    336.91 o
   7   8 -18      807.79      976.24    310.02 o
   8   8 -18      986.81     1163.12    311.97 o
   9   8 -18     3173.86     3395.95    320.59 o
  10   8 -18      220.82      594.67    300.04 o
  11   8 -18      750.83      913.16    302.44 o
   0   9 -18     3309.14     3696.32    497.12 o
   1   9 -18     1591.66     1741.75    325.20 o
   2   9 -18     3860.10     3866.45    338.64 o
   3   9 -18     1168.33     1204.77    298.52 o
   4   9 -18     2698.49     2887.22    332.90 o
   5   9 -18     2433.09     2483.00    309.97 o
   6   9 -18       77.19      218.74    310.13 o
   7   9 -18      643.29      728.06    326.75 o
   8   9 -18      519.84      718.08    294.59 o
   9   9 -18      980.85     1085.51    341.25 o
  10   9 -18      390.74      416.45    290.41 o
   0  10 -18     1926.72     2201.77    485.38 o
   1  10 -18      973.03     1143.61    324.37 o
   2  10 -18     2791.85     2954.44    344.35 o
   3  10 -18      623.68      859.94    292.04 o
   4  10 -18     2246.47     2340.82    332.95 o
   5  10 -18      541.19      557.98    335.24 o
   6  10 -18      210.59      678.61    317.14 o
   7  10 -18     2229.25     2304.82    355.83 o
   8  10 -18       63.44      410.50    444.21 o
   0  11 -18      662.91     1035.79    515.36 o
   1  11 -18      296.44      519.39    358.43 o
   2  11 -18      495.29      805.14    347.43 o
   3  11 -18      291.36      500.58    319.92 o
   4  11 -18      281.44      366.56    353.62 o
   5  11 -18     1127.07     1372.59    354.01 o
   6  11 -18     1916.78     1797.66    309.71 o
   7  11 -18      490.26      677.49    357.12 o
   0  12 -18     2950.45     3233.63    526.49 o
   1  12 -18      224.54      265.72    330.44 o
   2  12 -18      592.64      585.98    323.88 o
   3  12 -18      234.33      307.21    322.67 o
   4  12 -18      238.08      232.96    329.05 o
   2   0 -17    28819.27    29083.16    453.33 o
   4   0 -17     1621.35     1541.07    234.36 o
   6   0 -17     2246.17     2351.26    241.22 o
   8   0 -17    32427.31    31762.11    747.84 o
  10   0 -17      266.86       33.18    382.73 o
  12   0 -17      570.80      470.52    383.98 o
   1   1 -17     6566.49     6651.03    221.35 o
   2   1 -17      859.70      973.46    184.15 o
   3   1 -17    30767.57    32070.60    426.63 o
   4   1 -17      820.30     1027.30    169.23 o
   5   1 -17     1526.62     1396.07    165.83 o
   6   1 -17      576.95      451.77    149.26 o
   7   1 -17     3138.75     2934.88    212.40 o
   8   1 -17      926.34      938.62    195.91 o
   9   1 -17     2497.19     2337.39    288.29 o
  10   1 -17      106.84      -35.29    254.92 o
  11   1 -17     1326.14      856.85    356.49 o
  12   1 -17     1276.70     1058.10    405.19 o
  13   1 -17     6487.82     6583.93    522.60 o
   1   2 -17    18830.02    18909.23    277.15 o
   2   2 -17       37.18      221.46    167.06 o
   3   2 -17     5594.71     6091.73    205.92 o
   4   2 -17      468.10      696.04    163.81 o
   5   2 -17     5479.49     5364.63    195.49 o
   6   2 -17      277.03      183.59    191.47 o
   7   2 -17     7537.01     7588.13    290.40 o
   8   2 -17       65.74      134.55    201.84 o
   9   2 -17     2579.23     2803.40    429.62 o
  10   2 -17       90.46      -48.31    388.96 o
  11   2 -17      808.30      838.28    431.11 o
  12   2 -17      195.09      373.24    422.86 o
  13   2 -17      173.32      195.97    374.62 o
  14   2 -17       28.81      -72.78    367.28 o
   1   3 -17    10051.31    10196.12    232.58 o
   2   3 -17     1798.22     1978.22    175.85 o
   3   3 -17    25134.50    26389.85    305.96 o
   4   3 -17     1703.88     1515.52    167.34 o
   5   3 -17     2434.43     2254.59    221.28 o
   6   3 -17      896.34      946.59    204.82 o
   7   3 -17      785.46      854.05    253.86 o
   8   3 -17     1834.99     2264.79    247.58 o
   9   3 -17      446.52      700.55    243.38 o
  10   3 -17      201.54      412.54    235.19 o
  11   3 -17     1528.88     1572.91    368.33 o
  12   3 -17     1134.35     1043.17    426.42 o
  13   3 -17     4332.24     4456.62    507.78 o
  14   3 -17     2802.24     2476.37    454.52 o
  15   3 -17      452.32      244.43    379.17 o
   1   4 -17     1089.17     1040.21    168.76 o
   2   4 -17    16704.42    16394.13    259.37 o
   3   4 -17     4751.79     4540.98    243.97 o
   4   4 -17     1449.00      841.57    354.17 o
   5   4 -17     1060.27     1205.21    253.69 o
   6   4 -17     1484.21     1210.26    273.06 o
   7   4 -17      272.56      397.12    236.81 o
   8   4 -17    17620.78    17531.26    741.67 o
   9   4 -17      285.10      304.30    234.95 o
  10   4 -17      123.17      252.29    246.31 o
  11   4 -17       23.77       13.79    243.61 o
  12   4 -17     1564.43     1472.54    385.33 o
  13   4 -17     1147.63     1478.07    479.71 o
  14   4 -17     1115.72      822.40    449.40 o
   1   5 -17     2215.46     2012.56    261.46 o
   2   5 -17      827.11      886.03    263.49 o
   3   5 -17    13716.04    15067.75    550.29 o
   4   5 -17      498.03      639.40    281.22 o
   5   5 -17      443.51      198.08    272.00 o
   6   5 -17      173.62      -30.74    261.47 o
   7   5 -17     6341.45     6357.00    327.84 o
   8   5 -17     1217.68     1146.23    258.61 o
   9   5 -17     1508.17     1763.04    331.69 o
  10   5 -17      306.18      620.38    262.45 o
  11   5 -17      458.00      621.61    261.81 o
  12   5 -17      931.16     1038.61    257.56 o
  13   5 -17     3090.83     3483.20    501.68 o
  14   5 -17     3175.89     3253.29    482.61 o
   1   6 -17     5948.47     6339.49    365.33 o
   2   6 -17      162.25      166.98    272.43 o
   3   6 -17      854.75     1133.64    308.47 o
   4   6 -17      562.95      704.21    279.28 o
   5   6 -17     1780.09     2054.28    300.29 o
   6   6 -17      797.89      780.52    261.59 o
   7   6 -17     1475.71     1578.11    514.60 o
   8   6 -17       43.62      316.70    260.52 o
   9   6 -17     1572.90     1794.54    300.07 o
  10   6 -17     1233.87      997.59    265.47 o
  11   6 -17      446.09      439.97    285.78 o
  12   6 -17     1481.97     1423.39    271.24 o
  13   6 -17       92.32      181.29    276.96 o
   1   7 -17     7253.59     7845.59    382.52 o
   2   7 -17     1501.28     2045.75    299.49 o
   3   7 -17    10526.38    10798.93    505.43 o
   4   7 -17     1511.92     1882.30    291.68 o
   5   7 -17     1798.17     1912.36    486.92 o
   6   7 -17     1123.82     1044.66    292.86 o
   7   7 -17      140.11      319.98    315.75 o
   8   7 -17     2796.92     3107.56    311.19 o
   9   7 -17      113.35      554.58    288.07 o
  10   7 -17      677.88      574.49    296.00 o
  11   7 -17     1345.15     1450.48    291.15 o
  12   7 -17       97.18      160.42    283.64 o
  13   7 -17     1607.56     1597.06    292.58 o
   1   8 -17     2355.61     2854.75    311.36 o
   2   8 -17     4142.13     4367.13    344.08 o
   3   8 -17     7701.30     8231.18    378.15 o
   4   8 -17      617.18      735.31    323.68 o
   5   8 -17     1528.54     1600.30    304.35 o
   6   8 -17      648.41      770.84    316.07 o
   7   8 -17       90.18      241.59    275.57 o
   8   8 -17     3491.06     3777.29    324.04 o
   9   8 -17      406.30      413.70    294.58 o
  10   8 -17      515.33      581.47    282.24 o
  11   8 -17        2.37       83.14    300.38 o
  12   8 -17      927.79      638.43    310.74 o
   1   9 -17     4963.70     5707.27    696.83 o
   2   9 -17     1018.65     1225.87    305.00 o
   3   9 -17     3405.53     4091.37    370.64 o
   4   9 -17      638.63      594.58    297.94 o
   5   9 -17      254.26      524.48    326.46 o
   6   9 -17       98.32      224.08    283.24 o
   7   9 -17     2378.07     2225.31    312.69 o
   8   9 -17      266.31      231.84    296.32 o
   9   9 -17      477.67      616.45    302.59 o
  10   9 -17      219.01      442.31    515.01 o
  11   9 -17      139.92      -95.35    282.07 o
   1  10 -17     7221.98     7815.32    384.37 o
   2  10 -17      281.67      540.01    293.73 o
   3  10 -17      978.33     1036.79    398.91 o
   4  10 -17      419.41      469.62    357.71 o
   5  10 -17     1823.51     2037.65    321.28 o
   6  10 -17      648.16      595.89    292.57 o
   7  10 -17      368.34      146.23    324.61 o
   8  10 -17       78.32       13.18    290.60 o
   9  10 -17      619.14      481.84    329.05 o
  10  10 -17      338.93      477.64    327.42 o
   1  11 -17     2416.33     2532.18    362.56 o
   2  11 -17      303.72      551.52    305.91 o
   3  11 -17     2252.89     2622.96    356.83 o
   4  11 -17     1193.26     1473.76    334.40 o
   5  11 -17      683.57      735.67    343.98 o
   6  11 -17     1159.21     1361.80    336.48 o
   7  11 -17      193.58      434.56    296.12 o
   8  11 -17     1055.06     1188.99    338.19 o
   9  11 -17       68.40      148.55    307.28 o
   1  12 -17      410.61      246.10    313.16 o
   2  12 -17      538.66     1229.64    360.82 o
   3  12 -17     2173.64     2453.59    362.35 o
   4  12 -17       69.62      521.53    297.35 o
   5  12 -17      294.04      631.53    425.66 o
   6  12 -17      191.99      352.76    325.62 o
   7  12 -17       71.34      305.99    328.63 o
   1  13 -17     1832.40     2140.84    416.71 o
   2  13 -17      454.48      307.77    342.24 o
   3  13 -17      824.77      913.65    349.15 o
   4  13 -17      571.41      911.93    367.75 o
   0   0 -16    71175.61    73631.86    908.57 o
   2   0 -16    46796.14    48656.29    898.62 o
   4   0 -16    16415.14    17302.65    542.93 o
   6   0 -16     5793.29     5854.46    526.63 o
   8   0 -16     2521.62     2567.09    340.77 o
  10   0 -16     5635.30     5048.45    462.62 o
  12   0 -16     3062.76     2776.87    401.86 o
   0   1 -16     1428.52     1674.30    271.19 o
   1   1 -16      548.12      448.37    182.79 o
   2   1 -16     8752.01     9016.82    228.37 o
   3   1 -16     1878.04     1930.29    176.54 o
   4   1 -16    15898.97    16471.22    255.38 o
   5   1 -16     6823.02     7051.61    201.71 o
   6   1 -16      511.85      623.30    154.73 o
   7   1 -16     3727.35     3596.72    170.78 o
   8   1 -16     1545.48     1266.55    189.62 o
   9   1 -16      362.60      308.80    186.82 o
  10   1 -16     4040.73     3735.52    308.69 o
  11   1 -16      306.17      352.42    328.71 o
  12   1 -16     1673.86     1470.78    375.09 o
  13   1 -16     2435.57     2344.72    434.43 o
   0   2 -16      182.34      199.33    245.65 o
   1   2 -16    13777.84    14783.21    317.54 o
   2   2 -16     1410.13     1523.47    178.94 o
   3   2 -16     1601.14     1516.17    179.24 o
   4   2 -16     1346.63     1435.95    198.00 o
   5   2 -16     9132.18    10105.77    361.00 o
   6   2 -16     1539.60     1238.80    157.78 o
   7   2 -16     4474.51     4622.72    228.03 o
   8   2 -16      102.82       35.98    183.51 o
   9   2 -16     4123.00     3954.81    258.44 o
  10   2 -16       52.36       89.00    204.35 o
  11   2 -16     7255.39     7282.06    499.59 o
  12   2 -16      219.05       60.08    411.36 o
  13   2 -16     1555.96     1439.22    408.51 o
  14   2 -16      333.62      405.91    353.57 o
   0   3 -16    13860.12    13714.03    348.04 o
   1   3 -16      427.73      385.25    168.65 o
   2   3 -16     5625.99     5428.82    201.12 o
   3   3 -16     2113.01     2135.15    174.78 o
   4   3 -16     7499.40     7883.57    287.19 o
   5   3 -16     8521.38     9086.86    309.12 o
   6   3 -16     3226.15     3115.68    223.74 o
   7   3 -16     4550.23     4131.73    497.41 o
   8   3 -16      578.73      536.28    237.18 o
   9   3 -16       57.98      241.87    223.23 o
  10   3 -16     3697.22     3747.05    266.73 o
  11   3 -16      479.54      365.19    224.11 o
  12   3 -16     2200.12     2010.50    376.86 o
  13   3 -16      516.04      656.23    434.33 o
  14   3 -16     1116.64     1039.25    418.40 o
  15   3 -16     1097.57     1021.65    376.99 o
   0   4 -16    45303.43    45626.14    681.23 o
   1   4 -16      520.07      591.04    160.37 o
   2   4 -16    28046.64    27734.85    300.91 o
   3   4 -16      581.07      517.15    159.92 o
   4   4 -16     7812.10     8349.80    332.38 o
   5   4 -16     1754.12     2137.71    530.87 o
   6   4 -16     3367.76     3165.99    418.29 o
   7   4 -16      101.87      163.59    233.18 o
   8   4 -16      471.62      639.79    336.93 o
   9   4 -16      663.93      781.21    252.41 o
  10   4 -16     4980.49     4443.86    276.67 o
  11   4 -16      276.97      272.83    237.11 o
  12   4 -16     2428.55     2564.30    261.49 o
  13   4 -16       94.57      -61.53    393.15 o
  14   4 -16     2655.93     2876.13    485.14 o
  15   4 -16      182.50      103.77    362.78 o
   0   5 -16     3033.99     2699.98    407.25 o
   1   5 -16      366.60      125.10    181.48 o
   2   5 -16     1435.52     1340.75    193.90 o
   3   5 -16      473.53      661.53    251.05 o
   4   5 -16     4744.18     4705.73    320.70 o
   5   5 -16     2544.10     2647.25    289.84 o
   6   5 -16      753.38      417.31    244.75 o
   7   5 -16      642.80      459.70    264.10 o
   8   5 -16      697.82      756.75    265.81 o
   9   5 -16     1541.00     1613.13    248.95 o
  10   5 -16      775.13      921.39    299.85 o
  11   5 -16       42.34       68.91    245.50 o
  12   5 -16     2054.56     2001.49    274.39 o
  13   5 -16     1842.50     1715.20    261.59 o
  14   5 -16      878.05      571.58    450.17 o
  15   5 -16     3327.11     3159.20    430.75 o
   0   6 -16      102.57      445.57    399.78 o
   1   6 -16     5735.20     6190.50    337.62 o
   2   6 -16     3273.21     3521.53    303.66 o
   3   6 -16     1099.25     1241.90    277.18 o
   4   6 -16     3775.77     4405.47    323.47 o
   5   6 -16     6689.70     6785.77    336.84 o
   6   6 -16      803.58      588.66    265.76 o
   7   6 -16     1538.07     2129.29    291.04 o
   8   6 -16      195.21       36.28    262.89 o
   9   6 -16      280.21      511.95    251.30 o
  10   6 -16      582.02      864.98    397.03 o
  11   6 -16     5568.13     5218.33    304.83 o
  12   6 -16      949.92     1130.57    282.90 o
  13   6 -16      500.66      371.92    340.68 o
  14   6 -16     1639.32     1607.84    291.29 o
   0   7 -16    15333.06    15227.34    558.30 o
   1   7 -16      726.45      920.72    314.65 o
   2   7 -16     7626.85     7658.13    338.59 o
   3   7 -16      312.23      436.10    284.32 o
   4   7 -16     4846.94     5450.68    337.47 o
   5   7 -16     3907.70     4337.37    460.97 o
   6   7 -16     4296.76     4194.75    406.99 o
   7   7 -16     1090.24      937.20    272.84 o
   8   7 -16       25.79      -66.01    263.99 o
   9   7 -16      223.31      427.67    259.08 o
  10   7 -16     3646.59     3325.84    311.04 o
  11   7 -16      391.45      317.15    278.28 o
  12   7 -16      861.51      796.28    261.92 o
  13   7 -16      398.42      361.35    281.98 o
  14   7 -16      281.91      285.59    267.65 o
   0   8 -16    16234.77    19192.76    656.91 o
   1   8 -16      237.97      690.93    269.72 o
   2   8 -16     9363.38     9943.89    469.84 o
   3   8 -16      766.80      837.37    304.13 o
   4   8 -16     2502.95     2537.39    290.04 o
   5   8 -16     3603.26     4170.86    474.59 o
   6   8 -16     3149.06     3569.03    310.13 o
   7   8 -16      297.82      278.29    252.64 o
   8   8 -16      186.67       88.11    281.02 o
   9   8 -16      558.24      669.28    301.29 o
  10   8 -16     1011.13     1387.02    267.18 o
  11   8 -16      263.90      359.66    441.26 o
  12   8 -16      592.26      809.53    301.45 o
  13   8 -16      112.49      278.76    284.70 o
   0   9 -16      529.08     1180.82    460.01 o
   1   9 -16      381.45      505.15    299.77 o
   2   9 -16     2630.63     3191.73    417.40 o
   3   9 -16      276.70      528.18    303.17 o
   4   9 -16     1499.63     1612.72    307.98 o
   5   9 -16      833.12     1055.65    277.10 o
   6   9 -16       64.79       40.93    274.42 o
   7   9 -16       42.59      103.02    298.41 o
   8   9 -16      671.56      498.30    294.05 o
   9   9 -16      705.78      737.25    275.35 o
  10   9 -16      236.78      360.35    391.33 o
  11   9 -16      169.98      132.60    279.74 o
  12   9 -16      554.84      470.15    282.12 o
   0  10 -16     1802.07     1788.39    470.78 o
   1  10 -16     2107.19     2360.47    318.29 o
   2  10 -16     3521.22     4040.58    355.60 o
   3  10 -16     1576.42     1649.18    336.94 o
   4  10 -16     3319.97     4250.73    364.29 o
   5  10 -16     1751.10     1989.56    321.05 o
   6  10 -16      405.08      322.37    321.66 o
   7  10 -16     1329.55     1400.62    306.23 o
   8  10 -16      209.51      315.75    285.91 o
   9  10 -16      324.48      336.87    314.11 o
  10  10 -16      383.42      292.52    299.11 o
  11  10 -16     1363.15     1351.97    284.04 o
   0  11 -16     6594.57     9014.61    596.16 o
   1  11 -16      511.16      692.96    315.41 o
   2  11 -16     4610.68     4858.11    455.83 o
   3  11 -16      114.19      386.67    293.64 o
   4  11 -16     2311.52     2633.25    326.33 o
   5  11 -16     1117.22     1306.41    296.49 o
   6  11 -16     2319.49     2365.57    346.61 o
   7  11 -16      309.39      477.60    307.65 o
   8  11 -16       10.96       27.84    287.57 o
   9  11 -16      189.47      207.84    328.17 o
  10  11 -16     1427.72     1298.40    302.54 o
   0  12 -16     2645.95     2994.55    447.79 o
   1  12 -16      144.67      270.00    328.42 o
   2  12 -16      457.72      375.18    344.59 o
   3  12 -16      111.09      482.19    317.55 o
   4  12 -16       85.91      299.91    343.98 o
   5  12 -16      948.69     1040.45    308.05 o
   6  12 -16      806.61      952.73    306.55 o
   7  12 -16      145.59      405.35    331.49 o
   8  12 -16        3.87      164.83    291.71 o
   9  12 -16      116.95      475.16    351.07 o
   0  13 -16       64.12      422.41    496.64 o
   1  13 -16       28.06      549.76    336.61 o
   2  13 -16      270.11      790.01    655.32 o
   3  13 -16        4.81      445.61    358.03 o
   4  13 -16       12.69        9.49    317.11 o
   5  13 -16      218.03      643.59    347.61 o
   6  13 -16        6.71      430.57    287.85 o
   0  14 -16      343.79     1010.43    526.76 o
   1  14 -16      310.11      547.85    362.13 o
   2  14 -16      392.79      890.68    346.24 o
   3  14 -16      306.19      651.99    353.13 o
   2   0 -15     2708.96     3024.67    262.49 o
   4   0 -15    33621.31    34002.18    764.42 o
   6   0 -15    15799.21    15871.05    527.43 o
   8   0 -15      271.43      151.33    192.34 o
  10   0 -15    11003.91    10877.77    513.57 o
   1   1 -15    13769.12    13901.13    246.16 o
   2   1 -15      248.85      157.61    165.75 o
   3   1 -15     6981.86     7074.76    204.44 o
   4   1 -15     1980.12     2210.31    176.14 o
   5   1 -15     4227.64     4122.42    183.09 o
   6   1 -15     1385.15     1301.60    154.93 o
   7   1 -15     1352.49     1355.76    154.22 o
   8   1 -15       57.34       15.85    139.12 o
   9   1 -15    11555.09    11541.93    257.05 o
  10   1 -15     2465.32     2481.92    195.49 o
  11   1 -15     3335.89     3252.95    377.42 o
  12   1 -15      113.42     -168.35    367.35 o
  13   1 -15      991.35      799.31    410.15 o
   1   2 -15    53539.24    55124.92    382.07 o
   2   2 -15     1427.44     1589.59    170.02 o
   3   2 -15    16453.96    16169.62    250.22 o
   4   2 -15      301.49      172.34    162.97 o
   5   2 -15    24563.52    25795.18    360.37 o
   6   2 -15      806.76      723.93    158.20 o
   7   2 -15     7603.46     7718.38    200.51 o
   8   2 -15      936.01      812.63    186.71 o
   9   2 -15      409.38      478.57    214.68 o
  10   2 -15      854.59      929.83    218.30 o
  11   2 -15     6013.96     5562.11    363.90 o
  12   2 -15       87.37     -249.53    408.92 o
  13   2 -15     1003.86      828.46    379.50 o
  14   2 -15      123.57      289.84    355.53 o
   1   3 -15    12852.97    12796.24    233.42 o
   2   3 -15       88.90      162.25    155.94 o
   3   3 -15     2786.05     2860.94    171.64 o
   4   3 -15     2469.25     2451.10    167.62 o
   5   3 -15     4806.84     5191.37    303.64 o
   6   3 -15     3830.76     3856.49    261.38 o
   7   3 -15      949.92     1080.42    343.41 o
   8   3 -15     1804.13     1854.44    240.20 o
   9   3 -15     8309.95     8317.44    298.43 o
  10   3 -15      348.66      348.32    207.98 o
  11   3 -15     2138.47     2143.09    240.80 o
  12   3 -15      504.81      394.54    206.13 o
  13   3 -15     1110.80     1249.81    422.70 o
  14   3 -15     2075.18     1574.13    421.61 o
  15   3 -15     4049.93     3739.64    430.99 o
   1   4 -15     7543.44     7309.38    280.85 o
   2   4 -15     1665.87     1478.40    162.99 o
   3   4 -15     3542.22     3508.35    251.87 o
   4   4 -15    28424.12    27855.36    555.41 o
   5   4 -15     1084.16      907.23    274.65 o
   6   4 -15    11431.05    11203.77    341.91 o
   7   4 -15     1557.10     1495.82    260.38 o
   8   4 -15      363.12      492.19    222.76 o
   9   4 -15      585.14      528.99    230.32 o
  10   4 -15     8596.10     9023.87    315.38 o
  11   4 -15      600.85      709.81    316.01 o
  12   4 -15     3800.80     3800.88    269.31 o
  13   4 -15      304.71      142.61    221.59 o
  14   4 -15     4814.33     5158.39    505.31 o
  15   4 -15      326.50      423.19    354.35 o
  16   4 -15     1241.78     1429.71    459.31 o
   1   5 -15    10932.62    11064.94    359.60 o
   2   5 -15      988.18      775.70    178.48 o
   3   5 -15     6739.30     6014.14    240.47 o
   4   5 -15     1476.92     1419.64    281.52 o
   5   5 -15     3912.26     3874.74    302.39 o
   6   5 -15      938.10      889.00    245.09 o
   7   5 -15     3281.98     3056.94    275.19 o
   8   5 -15       45.99      -50.62    250.56 o
   9   5 -15     6181.59     6543.73    311.60 o
  10   5 -15     1794.73     2025.80    253.38 o
  11   5 -15     2087.01     2307.85    260.88 o
  12   5 -15     1024.95     1354.95    266.59 o
  13   5 -15      823.28      779.60    358.07 o
  14   5 -15     1001.64     1417.68    455.67 o
  15   5 -15      803.89      790.90    371.83 o
  16   5 -15     1812.77     1990.50    484.80 o
   1   6 -15    14935.60    15715.15    473.55 o
   2   6 -15     7631.86     8110.97    350.84 o
   3   6 -15     4834.56     5371.49    327.89 o
   4   6 -15       57.44       19.38    241.63 o
   5   6 -15     8398.45     8529.95    442.13 o
   6   6 -15      969.20      921.73    271.24 o
   7   6 -15     2722.75     2771.01    280.41 o
   8   6 -15     2979.87     2713.49    279.76 o
   9   6 -15      254.07      486.03    252.49 o
  10   6 -15     1232.66     1512.09    257.10 o
  11   6 -15     3517.30     3492.31    286.69 o
  12   6 -15      203.07       32.42    266.39 o
  13   6 -15      692.92      971.36    377.84 o
  14   6 -15      864.33     1114.74    455.09 o
  15   6 -15     1629.49     1630.35    425.44 o
   1   7 -15     6034.21     6620.62    338.54 o
   2   7 -15     1219.23     1867.98    310.88 o
   3   7 -15      528.83      578.77    264.41 o
   4   7 -15     2137.63     2311.43    290.03 o
   5   7 -15     3134.90     2992.29    283.32 o
   6   7 -15     3968.81     3795.85    291.13 o
   7   7 -15      288.29      126.89    256.32 o
   8   7 -15     1972.47     1850.92    277.59 o
   9   7 -15     3842.52     3701.31    302.52 o
  10   7 -15       65.90      263.76    249.13 o
  11   7 -15      386.30      301.40    256.20 o
  12   7 -15      712.51      999.94    457.08 o
  13   7 -15      352.24      425.25    404.21 o
  14   7 -15     1293.21     1440.65    434.72 o
  15   7 -15     1895.83     2029.15    488.50 o
   1   8 -15     5143.30     5340.63    321.18 o
   2   8 -15      635.55      805.79    283.61 o
   3   8 -15     4024.83     4230.73    324.80 o
   4   8 -15    11568.57    12070.76    395.51 o
   5   8 -15     1030.25     1142.91    291.57 o
   6   8 -15     4701.18     4316.38    297.25 o
   7   8 -15     1432.43     1402.10    270.00 o
   8   8 -15      880.61      824.91    289.45 o
   9   8 -15      841.20      749.39    297.67 o
  10   8 -15     2586.41     2963.12    292.97 o
  11   8 -15     1426.47     1177.63    278.58 o
  12   8 -15      380.69      650.70    417.83 o
  13   8 -15     1030.21      946.95    468.91 o
  14   8 -15     2437.27     2744.27    473.69 o
   1   9 -15     8697.02     9530.20    376.08 o
   2   9 -15     1126.98     1475.82    310.85 o
   3   9 -15     6218.25     6528.69    419.07 o
   4   9 -15      486.54      641.50    284.57 o
   5   9 -15     1938.40     2487.39    318.68 o
   6   9 -15      238.73      370.05    306.89 o
   7   9 -15     1085.84      808.48    305.96 o
   8   9 -15      309.12      317.77    281.36 o
   9   9 -15     3803.56     3616.04    298.68 o
  10   9 -15      591.84      669.62    296.81 o
  11   9 -15      619.47      943.04    295.05 o
  12   9 -15      607.91      752.00    457.41 o
  13   9 -15      536.13      654.67    384.64 o
   1  10 -15     4746.82     5454.35    341.10 o
   2  10 -15     2569.78     2841.72    345.60 o
   3  10 -15     3082.54     3501.85    313.99 o
   4  10 -15       49.06      247.53    277.20 o
   5  10 -15     1500.03     1519.79    295.69 o
   6  10 -15      219.16      211.88    278.38 o
   7  10 -15      858.56      718.60    279.32 o
   8  10 -15     1775.75     2210.51    318.37 o
   9  10 -15       91.76      153.02    277.94 o
  10  10 -15      439.77      447.39    311.26 o
  11  10 -15      832.69      990.51    292.82 o
  12  10 -15       95.72      387.68    396.54 o
   1  11 -15      175.19      233.59    282.59 o
   2  11 -15      767.38     1392.22    314.57 o
   3  11 -15       48.52      243.20    307.22 o
   4  11 -15     1388.12     1507.17    327.33 o
   5  11 -15      192.67      853.28    332.08 o
   6  11 -15     2373.65     2325.40    467.90 o
   7  11 -15       99.90      183.42    268.98 o
   8  11 -15      954.83     1192.77    324.92 o
   9  11 -15      819.15      854.50    306.06 o
  10  11 -15       26.20       97.89    316.69 o
  11  11 -15       25.51      122.80    288.43 o
   1  12 -15     1462.10     1817.00    360.33 o
   2  12 -15      376.24      700.56    310.77 o
   3  12 -15     1562.44     1925.50    355.19 o
   4  12 -15     2318.30     2189.09    327.84 o
   5  12 -15      521.54      654.42    341.05 o
   6  12 -15      943.66      973.90    340.32 o
   7  12 -15      337.91      321.39    276.46 o
   8  12 -15      894.95      749.53    328.93 o
   9  12 -15      292.31      202.39    299.62 o
  10  12 -15      320.43      585.86    338.52 o
   1  13 -15     3759.10     4084.89    571.20 o
   2  13 -15      370.60      763.67    348.51 o
   3  13 -15     2642.52     3487.71    345.29 o
   4  13 -15      188.07      390.99    342.37 o
   5  13 -15     1125.14     1499.10    328.78 o
   6  13 -15       37.09      233.39    331.31 o
   7  13 -15      503.50      577.53    313.79 o
   8  13 -15      641.08      783.48    322.85 o
   1  14 -15      433.05      534.14    336.10 o
   2  14 -15      399.47      958.44    344.78 o
   3  14 -15     1092.77     1781.07    367.85 o
   4  14 -15       11.76      277.40    325.85 o
   5  14 -15       42.09       77.61    349.33 o
   6  14 -15        0.14      -16.90    304.14 o
   1  15 -15       99.21      326.41    349.84 o
   0   0 -14    11333.76    11347.53    447.17 o
   2   0 -14     4601.10     5012.80    276.63 o
   4   0 -14     2583.70     2941.44    228.91 o
   6   0 -14    15091.63    14903.94    315.71 o
   8   0 -14      646.77      605.44    190.54 o
  10   0 -14     7855.27     7495.47    251.70 o
   0   1 -14    61115.38    60936.34    544.02 o
   1   1 -14      998.19     1252.66    182.46 o
   2   1 -14     4320.62     3993.13    187.61 o
   3   1 -14     2543.89     2798.20    165.50 o
   4   1 -14      295.29      429.01    150.03 o
   5   1 -14     4254.98     3983.35    173.49 o
   6   1 -14    15570.76    16231.47    235.47 o
   7   1 -14    10175.03    10269.94    201.30 o
   8   1 -14     1381.42     1345.69    148.30 o
   9   1 -14     4196.40     4230.43    156.96 o
  10   1 -14    13084.74    13020.73    261.76 o
  11   1 -14     1752.37     1720.67    195.75 o
  12   1 -14      626.38      102.38    383.58 o
  13   1 -14      763.65      498.58    392.06 o
   0   2 -14     2859.15     3057.46    236.85 o
   1   2 -14    15371.83    15282.35    229.26 o
   2   2 -14     1220.50     1214.68    157.83 o
   3   2 -14     3979.91     4096.71    174.62 o
   4   2 -14      349.76      333.59    153.89 o
   5   2 -14    93053.59    95216.88   1130.72 o
   6   2 -14     1395.11     1340.43    155.44 o
   7   2 -14      459.48      659.97    145.92 o
   8   2 -14      658.32      660.03    141.05 o
   9   2 -14     1546.60     1433.14    211.15 o
  10   2 -14       52.29      120.03    203.96 o
  11   2 -14    18859.37    18923.47    350.08 o
  12   2 -14       59.69      -85.67    201.34 o
  13   2 -14      773.30      739.12    333.36 o
  14   2 -14       24.70      199.14    396.36 o
   0   3 -14    58419.35    57918.32   1107.64 o
   1   3 -14     1142.14     1187.99    155.65 o
   2   3 -14     1395.28     1310.99    150.56 o
   3   3 -14     2940.01     3148.56    161.56 o
   4   3 -14     3144.82     3017.04    177.37 o
   5   3 -14     6863.46     6860.80    203.24 o
   6   3 -14    15651.96    15488.94    265.83 o
   7   3 -14     8249.31     8275.57    302.08 o
   8   3 -14     2727.32     2981.46    248.62 o
   9   3 -14     5317.15     4988.19    256.87 o
  10   3 -14    12979.53    13032.41    323.54 o
  11   3 -14     6307.56     6433.71    275.56 o
  12   3 -14     1426.73     1288.82    215.51 o
  13   3 -14     1892.26     1517.04    423.00 o
  14   3 -14      686.32      258.79    338.69 o
  15   3 -14     3784.20     3722.51    463.83 o
   0   4 -14    10540.35    10249.89    379.56 o
   1   4 -14      321.33      332.63    143.46 o
   2   4 -14     4171.08     3959.74    166.85 o
   3   4 -14      285.64      232.67    141.83 o
   4   4 -14     2147.05     2178.83    167.42 o
   5   4 -14      120.98       47.82    149.28 o
   6   4 -14    10087.54     9493.36    330.70 o
   7   4 -14     7029.31     6804.98    296.95 o
   8   4 -14      174.35      298.38    237.11 o
   9   4 -14     4419.27     4402.29    271.81 o
  10   4 -14     6403.04     5789.95    274.57 o
  11   4 -14      165.67      259.68    224.82 o
  12   4 -14     4023.14     3870.54    461.45 o
  13   4 -14      320.59      244.02    347.45 o
  14   4 -14      974.19      687.90    411.16 o
  15   4 -14     1347.98     1070.12    382.29 o
  16   4 -14      192.89       56.46    433.80 o
   0   5 -14    63711.52    66464.70    875.91 o
   1   5 -14     1729.50     2035.71    281.65 o
   2   5 -14    15272.31    14842.65    748.73 o
   3   5 -14     2631.05     2472.01    164.40 o
   4   5 -14     4600.87     4268.70    171.22 o
   5   5 -14     8397.42     8252.69    328.29 o
   6   5 -14     9767.75     9970.03    336.72 o
   7   5 -14     7798.67     7876.49    314.52 o
   8   5 -14       70.68      142.24    218.99 o
   9   5 -14      535.62      595.79    224.16 o
  10   5 -14     3975.48     3867.07    270.12 o
  11   5 -14      375.28      851.01    431.46 o
  12   5 -14      843.82      839.55    392.85 o
  13   5 -14      550.53      611.08    363.26 o
  14   5 -14     3010.57     2650.67    460.70 o
  15   5 -14     1774.83     1669.69    384.32 o
  16   5 -14     3596.55     3670.50    490.13 o
   0   6 -14    11655.67    13104.35    539.93 o
   1   6 -14     7276.26     7761.26    441.08 o
   2   6 -14     5437.57     5764.51    331.96 o
   3   6 -14     4093.78     4207.44    300.72 o
   4   6 -14      286.38      618.47    281.39 o
   5   6 -14    40953.20    41146.61    529.49 o
   6   6 -14      800.49      696.61    268.38 o
   7   6 -14     1247.42      977.57    251.32 o
   8   6 -14       69.43       19.81    246.96 o
   9   6 -14     1977.03     2066.75    261.54 o
  11   6 -14    10661.27    10820.49    556.94 o
  12   6 -14       97.72      102.30    361.81 o
  13   6 -14      822.80      601.13    381.13 o
  14   6 -14        2.49      155.62    425.92 o
  15   6 -14     2084.39     2321.15    432.62 o
  16   6 -14     1317.10     1166.23    421.39 o
   0   7 -14    23759.24    23553.71    633.10 o
   1   7 -14     1870.01     2045.45    281.50 o
   2   7 -14      366.81      400.57    276.14 o
   3   7 -14     2719.07     2687.07    312.79 o
   4   7 -14     6187.89     6423.37    321.42 o
   5   7 -14     6424.00     6672.22    335.45 o
   6   7 -14     5161.89     5504.13    397.42 o
   7   7 -14     3823.49     3643.68    332.89 o
   8   7 -14     2672.83     2635.38    275.76 o
   9   7 -14     1236.92     1505.36    268.73 o
  10   7 -14    10109.77    11287.96    570.19 o
  11   7 -14     3711.72     4120.50    479.89 o
  12   7 -14      843.73     1235.67    413.06 o
  13   7 -14      985.41      954.80    373.68 o
  14   7 -14      258.92      367.69    417.15 o
  15   7 -14      908.87     1542.23    453.06 o
  16   7 -14     1159.92     1547.90    396.46 o
   0   8 -14     4025.52     4477.39    469.09 o
   1   8 -14      383.75      551.46    287.97 o
   2   8 -14     3167.78     2852.05    275.84 o
   3   8 -14      101.41       98.73    260.75 o
   4   8 -14     2219.00     2292.93    270.49 o
   5   8 -14      352.90      605.48    270.20 o
   6   8 -14     3392.09     3621.44    295.10 o
   7   8 -14     4801.25     4713.26    303.16 o
   8   8 -14      437.92      601.87    269.94 o
   9   8 -14     5092.79     4993.32    325.23 o
  10   8 -14     1727.23     1401.19    447.90 o
  11   8 -14      501.31     1173.90    457.10 o
  12   8 -14     2683.49     2929.78    480.04 o
  13   8 -14      550.91      905.81    429.18 o
  14   8 -14      258.81      455.52    373.36 o
  15   8 -14     1587.86     1572.59    443.27 o
   0   9 -14     2495.35     2681.18    409.52 o
   1   9 -14     1110.14     1133.01    441.61 o
   2   9 -14      440.98      523.55    266.52 o
   3   9 -14     1219.29     1070.77    304.31 o
   4   9 -14      148.45      297.49    261.25 o
   5   9 -14     4038.13     3974.45    318.47 o
   6   9 -14       91.47      345.96    294.90 o
   7   9 -14     3911.52     3987.14    325.12 o
   8   9 -14      518.69      463.73    266.12 o
   9   9 -14      978.78     1410.84    290.68 o
  10   9 -14     1352.97     1688.56    443.08 o
  11   9 -14      854.64     1116.47    385.58 o
  12   9 -14      375.22      638.70    387.01 o
  13   9 -14      419.28      778.70    435.54 o
  14   9 -14     2004.06     1850.78    486.65 o
   0  10 -14     5814.13     6408.34    490.41 o
   1  10 -14     2591.01     3128.56    304.03 o
   2  10 -14     3592.11     3948.80    324.82 o
   3  10 -14      317.07      370.26    295.39 o
   4  10 -14      333.84      332.08    304.05 o
   5  10 -14     4229.99     4386.43    331.48 o
   6  10 -14     1317.68     1420.60    295.65 o
   7  10 -14      516.78      470.51    287.57 o
   8  10 -14       37.93       87.51    277.68 o
   9  10 -14      159.77        4.30    270.41 o
  10  10 -14     1149.82     1137.66    487.78 o
  11  10 -14      748.82      994.41    477.95 o
  12  10 -14      128.52      583.69    460.81 o
  13  10 -14     1691.71     2326.38    486.49 o
   0  11 -14     4138.78     4501.09    501.63 o
   1  11 -14     1285.92     1527.36    284.20 o
   2  11 -14     1148.72     1369.43    309.18 o
   3  11 -14      707.72      902.50    323.83 o
   4  11 -14     2167.03     2065.74    321.68 o
   5  11 -14     1550.70     1560.09    295.47 o
   6  11 -14     1650.59     1554.32    293.87 o
   7  11 -14     1641.94     1688.65    320.00 o
   8  11 -14     1327.35     1526.44    320.50 o
   9  11 -14      658.30      612.79    307.49 o
  10  11 -14     2387.14     1945.57    534.77 o
  11  11 -14     1084.55     1185.71    509.83 o
  12  11 -14      812.88      958.20    476.00 o
   0  12 -14     1396.52     1779.26    415.80 o
   1  12 -14     1012.99     1504.22    334.04 o
   2  12 -14     3059.14     3572.37    344.52 o
   3  12 -14      398.04      447.11    298.67 o
   4  12 -14     2576.93     3325.42    387.87 o
   5  12 -14      370.77      600.36    300.23 o
   6  12 -14      531.98      849.14    304.55 o
   7  12 -14      764.86      566.94    307.45 o
   8  12 -14      259.36      442.30    295.75 o
   9  12 -14     1548.82     1951.93    418.59 o
  10  12 -14      223.50      457.96    518.98 o
  11  12 -14      265.06      196.18    513.22 o
   0  13 -14      332.69      396.02    425.21 o
   1  13 -14      378.20      575.69    327.01 o
   2  13 -14      223.08      535.37    320.33 o
   3  13 -14      695.87      558.76    309.02 o
   4  13 -14      145.23      344.69    280.93 o
   5  13 -14     1034.14     1124.10    331.00 o
   6  13 -14       53.28      383.83    356.51 o
   7  13 -14     1356.51     1719.63    335.81 o
   8  13 -14      199.57      362.80    300.15 o
   9  13 -14      799.33      569.74    315.58 o
  10  13 -14      126.88      -55.32    506.09 o
   0  14 -14      770.33      588.86    475.32 o
   1  14 -14      189.08      415.75    310.24 o
   2  14 -14      754.61     1311.65    349.16 o
   3  14 -14      113.27      490.44    305.07 o
   4  14 -14      134.57      267.72    335.45 o
   5  14 -14      321.52      506.62    344.62 o
   6  14 -14      392.71      641.15    317.68 o
   7  14 -14      366.70      703.46    318.85 o
   8  14 -14       22.48       -7.66    352.78 o
   0  15 -14      571.78      599.45    466.73 o
   1  15 -14      557.82      852.96    324.36 o
   2  15 -14      322.40      764.34    362.53 o
   3  15 -14      456.63      500.15    331.19 o
   4  15 -14      328.13      970.40    360.86 o
   5  15 -14      171.74      414.55    312.11 o
   2   0 -13    35166.26    36001.79    420.02 o
   4   0 -13    21302.46    21711.23    338.90 o
   6   0 -13    11553.85    12104.07    417.20 o
   8   0 -13    15578.50    15906.55    302.41 o
  10   0 -13     5509.34     5878.52    228.89 o
   1   1 -13    12277.86    12169.34    207.90 o
   2   1 -13     6755.28     6671.13    179.53 o
   3   1 -13     7224.57     7379.18    184.16 o
   4   1 -13    19081.54    19659.50    232.76 o
   5   1 -13     4486.43     4591.20    187.04 o
   6   1 -13    18804.17    18803.60    227.16 o
   7   1 -13    19075.71    18436.18    404.99 o
   8   1 -13    16316.61    16122.77    216.61 o
   9   1 -13    11572.83    11432.04    193.73 o
  10   1 -13    18187.24    17628.31    288.90 o
  11   1 -13     3180.44     2555.69    212.04 o
  12   1 -13     4529.59     4410.77    270.15 o
   1   2 -13     5379.18     5966.22    209.35 o
   2   2 -13      700.85      627.66    144.48 o
   3   2 -13     1541.91     1500.08    148.70 o
   4   2 -13      523.36      591.18    145.90 o
   5   2 -13     1538.46     1530.92    146.42 o
   6   2 -13     1310.42     1497.79    148.52 o
   7   2 -13     4965.42     5033.57    164.34 o
   8   2 -13     1389.43     1408.69    139.97 o
   9   2 -13    14264.69    13627.69    479.04 o
  10   2 -13     1227.30     1260.98    209.09 o
  11   2 -13     8463.66     8803.60    483.82 o
  12   2 -13      753.67      551.59    362.55 o
  13   2 -13     4258.15     4207.07    431.54 o
  14   2 -13      357.07      148.86    386.70 o
   1   3 -13    12566.63    12744.69    203.07 o
   2   3 -13     2889.75     3033.17    154.56 o
   3   3 -13      592.43      697.80    134.79 o
   4   3 -13    10501.91    10806.02    192.12 o
   5   3 -13     5753.76     5726.08    171.26 o
   6   3 -13    13449.18    13614.57    381.37 o
   7   3 -13    10842.83    10955.40    234.03 o
   8   3 -13     7113.79     6791.38    271.19 o
   9   3 -13     6360.24     6358.36    265.09 o
  10   3 -13     9623.50     9082.03    496.27 o
  11   3 -13     1203.70     1211.70    405.56 o
  12   3 -13     3065.12     2316.62    361.06 o
  13   3 -13     1027.34      683.63    402.01 o
  14   3 -13      295.04      194.56    363.62 o
  15   3 -13     3677.20     3414.04    444.13 o
   1   4 -13     3467.33     3578.40    201.02 o
   2   4 -13    21799.44    21564.08    415.34 o
   3   4 -13      215.11       92.76    130.45 o
   4   4 -13    19905.20    20117.36    500.65 o
   5   4 -13     1750.41     1717.88    147.81 o
   6   4 -13     8432.09     8104.75    183.18 o
   7   4 -13     1963.05     2237.43    252.33 o
   8   4 -13    11070.92    10691.30    308.47 o
   9   4 -13      515.05      480.74    219.36 o
  10   4 -13     5065.08     5391.86    410.55 o
  11   4 -13      297.20      307.79    380.09 o
  12   4 -13     7438.08     6998.71    491.58 o
  13   4 -13      117.16       99.84    374.09 o
  14   4 -13     7624.41     7216.48    469.98 o
  15   4 -13      176.46       -4.41    407.53 o
  16   4 -13      785.56      868.57    350.51 o
   1   5 -13    11046.11    11349.12    326.74 o
   2   5 -13     5336.45     5327.75    282.55 o
   3   5 -13     9316.87     9170.38    316.12 o
   4   5 -13    16411.34    16781.18    361.18 o
   5   5 -13     1627.11     1553.69    244.39 o
   6   5 -13    16522.98    16669.70    377.41 o
   7   5 -13    17870.79    17529.19    805.70 o
   8   5 -13    22751.00    23120.22    417.49 o
   9   5 -13     7662.91     7876.89    494.38 o
  10   5 -13    19784.06    20003.07    621.62 o
  11   5 -13     3249.45     2958.75    436.88 o
  12   5 -13     7119.41     7361.68    472.89 o
  13   5 -13     4512.64     3948.36    409.35 o
  14   5 -13      618.34      514.49    415.94 o
  15   5 -13     1980.00     1732.57    419.11 o
  16   5 -13     1284.38     1118.54    374.24 o
   1   6 -13     1726.55     1786.18    281.95 o
   2   6 -13     5887.81     6278.50    303.32 o
   3   6 -13      654.87      781.02    250.72 o
   4   6 -13     4885.78     4994.68    305.12 o
   5   6 -13     1619.33     1668.24    284.51 o
   6   6 -13     7243.33     6980.78    309.03 o
   7   6 -13     7328.63     7014.91    306.35 o
   8   6 -13     6031.59     6149.63    297.78 o
   9   6 -13     9147.47     8376.10    475.65 o
  10   6 -13     3015.07     3071.13    401.03 o
  11   6 -13     5348.27     5014.68    419.78 o
  12   6 -13     2039.21     1705.32    371.44 o
  13   6 -13     2248.20     2086.86    232.80 o
  14   6 -13     2348.02     2398.88    244.16 o
  15   6 -13     1330.53      914.37    420.19 o
  16   6 -13      348.54      290.73    352.46 o
  17   6 -13      135.87       58.87    426.30 o
   1   7 -13     9181.92     9625.59    408.82 o
   2   7 -13       42.02      200.27    268.52 o
   3   7 -13      378.41      287.84    250.79 o
   4   7 -13     1952.87     1929.54    269.57 o
   5   7 -13     4732.17     4463.31    319.06 o
   6   7 -13     2419.07     2374.22    272.77 o
   7   7 -13     4293.53     4234.85    289.21 o
   8   7 -13       54.76      179.45    375.90 o
   9   7 -13     2150.80     2161.11    390.91 o
  10   7 -13       83.15      185.65    348.85 o
  11   7 -13      641.91      680.06    353.30 o
  12   7 -13     1185.47     1101.70    235.78 o
  13   7 -13      312.61      273.10    302.81 o
  14   7 -13      527.23      509.72    237.03 o
  15   7 -13     1340.31     1081.91    437.29 o
  16   7 -13     1560.32     1236.11    427.87 o
   1   8 -13     4144.99     4192.63    308.01 o
   2   8 -13     7703.34     8179.29    353.22 o
   3   8 -13     1022.90      947.33    291.23 o
   4   8 -13     6350.71     6230.65    387.60 o
   5   8 -13     1355.89     1525.71    295.64 o
   6   8 -13     3308.92     3163.05    297.10 o
   7   8 -13     2012.85     2356.93    272.98 o
   8   8 -13     7250.18     7112.55    476.49 o
   9   8 -13      509.87      538.25    407.80 o
  10   8 -13     1211.37     1301.96    425.98 o
  11   8 -13      642.37     1069.72    409.26 o
  12   8 -13      443.48      481.08    255.39 o
  13   8 -13       19.86      222.17    222.10 o
  14   8 -13     3819.70     3567.34    263.54 o
  15   8 -13      350.23      297.90    237.95 o
  16   8 -13      101.12      249.20    431.35 o
   1   9 -13     4451.01     4786.12    300.75 o
   2   9 -13     2496.56     3013.68    301.63 o
   3   9 -13     8194.85     8748.56    330.18 o
   4   9 -13     5043.89     5353.66    313.01 o
   5   9 -13      142.41      199.32    243.34 o
   6   9 -13     5556.05     5293.06    308.47 o
   7   9 -13     4162.01     4234.13    303.31 o
   8   9 -13     9577.84     8938.89    573.83 o
   9   9 -13     4146.56     4686.82    537.85 o
  10   9 -13     6228.30     5984.40    546.12 o
  11   9 -13     1679.68     2124.74    459.29 o
  12   9 -13     2542.89     2742.08    278.25 o
  13   9 -13     3435.58     3665.66    290.40 o
  14   9 -13      518.38      444.73    244.59 o
  15   9 -13     1021.61     1148.59    259.48 o
   1  10 -13       47.95      191.02    261.38 o
   2  10 -13     1780.49     2161.39    280.88 o
   3  10 -13     2543.61     2551.13    306.03 o
   4  10 -13     2538.46     2514.33    280.14 o
   5  10 -13      552.47      638.97    282.89 o
   6  10 -13     4809.04     4695.48    327.78 o
   7  10 -13     2797.00     2889.92    302.21 o
   8  10 -13     3465.68     3749.30    457.49 o
   9  10 -13     2346.91     2709.68    444.75 o
  10  10 -13     1936.22     2342.02    453.28 o
  11  10 -13     1705.74     1808.09    261.89 o
  12  10 -13     1529.02     1860.49    468.37 o
  13  10 -13      614.95      541.51    252.56 o
  14  10 -13      737.99      939.58    247.32 o
   1  11 -13      810.90      747.19    270.91 o
   2  11 -13        7.86        3.68    267.63 o
   3  11 -13      342.33      296.40    253.65 o
   4  11 -13      279.42        0.50    285.51 o
   5  11 -13      169.56      413.28    303.99 o
   6  11 -13      610.66      433.62    305.25 o
   7  11 -13      195.68      108.42    295.03 o
   8  11 -13       54.39      366.65    462.19 o
   9  11 -13      466.07      537.45    454.85 o
  10  11 -13      261.08      156.65    434.20 o
  11  11 -13      428.64      371.87    239.89 o
  12  11 -13      718.71      802.10    246.72 o
  13  11 -13      210.82      326.83    237.22 o
   1  12 -13     1074.86     1349.55    315.45 o
   2  12 -13     2083.44     2180.43    418.35 o
   3  12 -13      141.67      139.32    273.83 o
   4  12 -13     1947.11     1839.91    304.61 o
   5  12 -13      193.50      191.79    291.13 o
   6  12 -13     2555.24     2745.60    323.85 o
   7  12 -13      287.95      146.89    273.87 o
   8  12 -13     3811.73     4031.03    517.51 o
   9  12 -13      124.94      374.16    464.12 o
  10  12 -13      412.48      729.53    458.12 o
  11  12 -13       39.42      176.10    443.75 o
  12  12 -13      200.76      396.06    250.44 o
   1  13 -13      562.49      483.65    325.33 o
   2  13 -13     1451.67     1724.64    292.85 o
   3  13 -13     1815.36     1997.63    303.39 o
   4  13 -13     1326.13     1261.73    319.59 o
   5  13 -13       59.20      143.54    299.17 o
   6  13 -13      908.83     1212.59    296.41 o
   7  13 -13     1318.04     1181.74    316.35 o
   8  13 -13     1623.14     1212.72    444.72 o
   9  13 -13     1146.85     1344.27    453.45 o
  10  13 -13      665.99      999.36    451.63 o
  11  13 -13      595.09      260.67    443.75 o
   1  14 -13      152.74      450.30    325.51 o
   2  14 -13      290.85      673.17    312.89 o
   3  14 -13     1646.90     1589.04    324.54 o
   4  14 -13      493.11      502.28    295.48 o
   5  14 -13      235.82      412.97    301.43 o
   6  14 -13      890.62      858.79    341.21 o
   7  14 -13      944.44      961.83    336.72 o
   8  14 -13      786.15     1259.06    347.48 o
   9  14 -13      699.12     1346.91    545.11 o
   1  15 -13      253.66      439.51    330.75 o
   2  15 -13       60.70      197.83    322.20 o
   3  15 -13      184.56      401.51    342.77 o
   4  15 -13       14.57      -17.38    315.20 o
   5  15 -13      107.53       29.14    341.68 o
   6  15 -13      127.02      368.03    305.92 o
   7  15 -13        2.16      196.23    339.93 o
   1  16 -13      218.06      571.98    317.16 o
   2  16 -13      316.65      392.18    293.49 o
   3  16 -13      158.14      299.13    318.67 o
   0   0 -12    21565.02    22165.28    476.82 o
   2   0 -12     1613.87     1969.57    203.64 o
   4   0 -12      470.25      525.62    180.25 o
   6   0 -12     2068.63     1932.37    188.54 o
   8   0 -12    20587.12    20306.93    313.73 o
  10   0 -12    12061.06    11450.94    270.71 o
   0   1 -12     1941.01     1972.87    212.46 o
   1   1 -12      149.78      202.20    135.89 o
   2   1 -12    13909.79    13975.51    202.13 o
   3   1 -12    11042.31    11217.84    190.91 o
   4   1 -12    10990.13    11648.07    209.21 o
   5   1 -12    23101.19    24608.12    445.91 o
   6   1 -12    13783.65    13860.81    194.10 o
   7   1 -12    10351.17     9811.06    174.66 o
   8   1 -12     2930.09     2892.62    140.32 o
   9   1 -12    15661.60    15588.48    200.77 o
  10   1 -12     1876.97     1753.15    141.74 o
  11   1 -12     6614.22     6607.36    216.68 o
  12   1 -12     9077.44     8860.54    451.82 o
   0   2 -12      360.25      454.85    177.83 o
   1   2 -12    22928.65    22101.71    230.91 o
   2   2 -12      740.56      795.19    140.88 o
   3   2 -12    13497.17    13390.27    261.12 o
   4   2 -12      427.06      442.95    135.55 o
   5   2 -12      469.62      279.63    125.71 o
   6   2 -12     1082.70     1239.01    130.52 o
   7   2 -12    46174.70    44386.98    628.99 o
   8   2 -12      240.77      274.55    124.82 o
   9   2 -12    39592.09    38658.11    519.40 o
  10   2 -12       36.38     -127.28    345.07 o
  11   2 -12     7771.97     7398.45    480.60 o
  12   2 -12      351.72       20.04    336.41 o
  13   2 -12     5292.33     5298.37    443.25 o
   0   3 -12    11955.22    12043.53    358.83 o
   1   3 -12     1614.86     1463.21    132.22 o
   2   3 -12     4341.02     4442.27    151.59 o
   3   3 -12     9960.64    10688.67    248.91 o
   4   3 -12     7422.49     7510.05    166.44 o
   5   3 -12    29756.70    29743.34    253.41 o
   6   3 -12    17433.78    17799.28    256.08 o
   7   3 -12    16172.73    16653.79    306.66 o
   8   3 -12     4685.83     4539.76    159.97 o
   9   3 -12    29200.52    28994.10    641.05 o
  10   3 -12     2986.17     3061.14    410.34 o
  11   3 -12    13345.13    12496.75    531.19 o
  12   3 -12    13709.02    13693.10    544.44 o
  13   3 -12     5994.90     5679.82    244.72 o
  14   3 -12     4282.13     3731.43    439.81 o
   0   4 -12     5541.01     5159.91    345.14 o
   1   4 -12     1410.22     1353.78    127.15 o
   2   4 -12       28.81       53.75    115.49 o
   3   4 -12     1778.45     1861.15    142.28 o
   4   4 -12     1266.16     1216.49    134.45 o
   5   4 -12     6485.97     6226.18    216.35 o
   6   4 -12      148.88      136.21    112.89 o
   7   4 -12     3245.60     3096.58    129.30 o
   8   4 -12    13672.91    14263.82    518.73 o
   9   4 -12     1891.91     2055.41    377.61 o
  10   4 -12     8519.64     8063.60    444.45 o
  11   4 -12     3300.83     3644.97    409.31 o
  12   4 -12     4231.96     4064.67    235.74 o
  13   4 -12     1339.94     1262.56    212.23 o
  14   4 -12     5468.36     5194.78    435.40 o
  15   4 -12      330.85      137.58    365.13 o
   0   5 -12     2975.88     3278.70    369.77 o
   1   5 -12     1074.44     1138.50    226.28 o
   2   5 -12     2019.18     2242.62    260.71 o
   3   5 -12     5577.54     5735.10    611.38 o
   4   5 -12      868.23     1009.95    229.26 o
   5   5 -12     5987.65     5863.59    260.66 o
   6   5 -12    13665.90    14091.00    334.39 o
   7   5 -12     1641.19     1830.49    261.79 o
   8   5 -12      952.89      713.13    357.96 o
   9   5 -12     6057.73     6052.05    429.48 o
  10   5 -12      716.49      683.84    381.85 o
  11   5 -12      576.34      532.32    203.75 o
  12   5 -12     6902.14     6413.21    261.43 o
  13   5 -12     1099.36      730.62    203.77 o
  14   5 -12      793.72      837.24    202.22 o
  15   5 -12      236.95      173.82    399.12 o
  16   5 -12      290.62      -67.77    403.91 o
   0   6 -12     2230.59     2061.95    348.23 o
   1   6 -12    10276.42    10586.47    324.84 o
   2   6 -12     1470.23     1525.88    245.54 o
   3   6 -12     4519.29     4848.20    288.65 o
   4   6 -12     3729.37     4112.14    265.81 o
   5   6 -12     1803.04     1549.00    268.79 o
   6   6 -12      569.31      426.14    244.14 o
   7   6 -12    22581.35    21582.35    620.96 o
   8   6 -12       28.34      323.32    447.42 o
   9   6 -12    10452.13    11196.84    525.03 o
  10   6 -12      140.60      101.90    206.17 o
  11   6 -12     4562.93     4275.58    242.79 o
  12   6 -12      951.91      785.75    215.24 o
  13   6 -12     1410.42     1407.66    220.02 o
  14   6 -12      940.50      924.98    216.79 o
  15   6 -12     1469.10     1430.35    229.83 o
  16   6 -12       97.15     -283.09    403.43 o
  17   6 -12     3617.80     3257.72    410.66 o
   0   7 -12    12987.75    13898.82    513.63 o
   1   7 -12     3154.92     3260.25    344.36 o
   2   7 -12     3346.67     3298.06    254.72 o
   3   7 -12     6706.25     6783.71    301.64 o
   4   7 -12     4565.22     4245.22    283.71 o
   5   7 -12    18694.08    18533.85    396.93 o
   6   7 -12    13716.91    13899.58    559.57 o
   7   7 -12     6849.11     6736.80    463.54 o
   8   7 -12     1251.26     1207.48    435.15 o
   9   7 -12    13386.89    14474.91    588.54 o
  10   7 -12     2993.74     2824.42    250.77 o
  11   7 -12     5263.69     4855.49    487.73 o
  12   7 -12     5696.84     5593.56    274.27 o
  13   7 -12     2967.47     3088.16    302.53 o
  14   7 -12     1971.16     1905.16    243.43 o
  15   7 -12     1171.70     1078.19    233.84 o
  16   7 -12     3030.02     2522.22    452.45 o
  17   7 -12      127.98      185.39    413.63 o
   0   8 -12     2881.13     2974.60    366.00 o
   1   8 -12      497.33      637.65    255.41 o
   2   8 -12       61.35      240.47    260.83 o
   3   8 -12     2359.32     2062.30    271.28 o
   4   8 -12      601.96      378.45    257.87 o
   5   8 -12    10567.06    10526.44    358.08 o
   6   8 -12       11.18       78.62    278.52 o
   7   8 -12     4995.31     5753.22    452.60 o
   8   8 -12     7834.59     7827.69    520.84 o
   9   8 -12     3875.52     3999.06    273.42 o
  10   8 -12     3891.87     3684.11    265.16 o
  11   8 -12     6084.60     6090.61    283.62 o
  12   8 -12     1027.64      959.55    239.33 o
  13   8 -12     2200.35     1928.85    250.30 o
  14   8 -12     1982.26     2135.43    255.24 o
  15   8 -12      491.55      422.81    230.47 o
  16   8 -12      168.23       75.53    221.88 o
   0   9 -12     1367.17     1233.79    384.14 o
   1   9 -12      756.80      926.81    261.39 o
   2   9 -12     2865.38     3011.15    266.09 o
   3   9 -12     3568.31     3815.72    312.58 o
   4   9 -12      215.02      355.24    286.57 o
   5   9 -12     2290.86     2203.07    293.52 o
   6   9 -12     3584.00     3495.64    423.62 o
   7   9 -12     1502.35     1583.12    451.00 o
   8   9 -12      467.89      828.92    462.84 o
   9   9 -12     4544.95     4863.88    290.20 o
  10   9 -12      415.98      390.06    219.87 o
  11   9 -12      849.27      712.62    251.71 o
  12   9 -12     2053.58     1984.26    632.00 o
  13   9 -12      465.61      344.90    379.31 o
  14   9 -12       94.07      220.19    254.34 o
  15   9 -12      625.57      701.42    253.84 o
  16   9 -12       64.27      131.22    253.02 o
   0  10 -12      393.07      329.08    340.55 o
   1  10 -12     4442.09     4549.25    292.45 o
   2  10 -12     1476.93     2018.80    279.24 o
   3  10 -12     2431.91     2403.38    279.72 o
   4  10 -12     1763.15     1682.82    295.18 o
   5  10 -12     1019.94      954.26    262.53 o
   6  10 -12      800.67      984.47    458.92 o
   7  10 -12    10691.27    10649.82    542.72 o
   8  10 -12      233.44      246.20    415.99 o
   9  10 -12     3305.05     3093.92    284.89 o
  10  10 -12      347.50      114.99    356.28 o
  11  10 -12     1093.77      902.48    264.82 o
  12  10 -12      336.50      416.70    255.13 o
  13  10 -12      622.60      762.76    255.17 o
  14  10 -12      396.28      491.87    251.34 o
  15  10 -12       64.31       25.51    237.99 o
   0  11 -12     3085.56     3875.76    464.98 o
   1  11 -12      920.08     1050.46    289.93 o
   2  11 -12      517.18      660.98    260.74 o
   3  11 -12      859.88      788.78    288.62 o
   4  11 -12      582.02      567.90    289.94 o
   5  11 -12     4376.42     3914.94    306.99 o
   6  11 -12     6617.83     6833.86    562.16 o
   7  11 -12     1470.73     1690.75    487.01 o
   8  11 -12      651.58      966.89    429.71 o
   9  11 -12     3461.38     3405.77    403.64 o
  10  11 -12     1277.71      934.04    248.27 o
  11  11 -12     1732.63     1760.10    263.17 o
  12  11 -12     2877.04     3171.85    349.83 o
  13  11 -12      404.90      559.60    248.23 o
  14  11 -12      808.54     1051.91    255.59 o
   0  12 -12     2663.99     2801.27    401.23 o
   1  12 -12      652.82      739.65    289.97 o
   2  12 -12      666.45      980.59    272.04 o
   3  12 -12      998.89     1032.84    313.15 o
   4  12 -12      725.96      691.13    310.93 o
   5  12 -12     3650.45     3674.23    333.67 o
   6  12 -12      171.73      321.75    300.62 o
   7  12 -12     1676.69     2048.80    491.25 o
   8  12 -12     2541.14     2461.80    458.57 o
   9  12 -12     1302.95     1681.15    273.83 o
  10  12 -12     1613.41     1718.52    290.69 o
  11  12 -12     2268.59     2461.28    296.35 o
  12  12 -12      125.55       67.68    269.04 o
  13  12 -12      713.91      776.23    311.45 o
   0  13 -12       48.85       71.53    350.37 o
   1  13 -12      140.96      123.28    305.13 o
   2  13 -12      276.56      406.76    296.02 o
   3  13 -12      948.39     1005.00    297.58 o
   4  13 -12      291.56      392.11    292.48 o
   5  13 -12      822.87      986.13    307.42 o
   6  13 -12     1094.59      878.23    307.53 o
   7  13 -12      753.78      872.35    429.56 o
   8  13 -12      118.10      127.90    437.37 o
   9  13 -12     1442.12     1540.31    491.41 o
  10  13 -12      307.69      256.50    261.21 o
  11  13 -12      494.37      910.75    315.37 o
  12  13 -12      873.50      800.91    286.65 o
   0  14 -12      236.30      463.58    373.13 o
   1  14 -12     1065.71      913.60    328.30 o
   2  14 -12       55.93      245.41    293.27 o
   3  14 -12      774.39      754.90    276.78 o
   4  14 -12      122.14      208.45    290.24 o
   5  14 -12      848.57      838.89    296.20 o
   6  14 -12      415.55      418.27    310.59 o
   7  14 -12     2550.80     2928.47    552.60 o
   8  14 -12      164.24      493.36    524.05 o
   9  14 -12     1328.74     1942.66    545.60 o
  10  14 -12       61.32      299.33    306.17 o
   0  15 -12      687.68      553.22    409.65 o
   1  15 -12      234.07      512.98    316.79 o
   2  15 -12      175.85      303.55    317.15 o
   3  15 -12       94.89      339.48    320.15 o
   4  15 -12      228.29      224.91    382.80 o
   5  15 -12      810.24      729.09    343.02 o
   6  15 -12     1072.59     1320.77    339.79 o
   7  15 -12      106.73      400.57    305.45 o
   8  15 -12       22.43       76.04    459.59 o
   0  16 -12      479.75      680.54    490.41 o
   1  16 -12      182.99      340.83    303.81 o
   2  16 -12      293.04      279.02    296.70 o
   3  16 -12       98.65      143.60    280.05 o
   4  16 -12      177.86      335.23    306.51 o
   5  16 -12      336.21      508.85    331.57 o
   6  16 -12       88.64      117.41    335.44 o
   2   0 -11   144586.97   147856.13    694.73 o
   4   0 -11    13463.50    14037.49    433.10 o
   6   0 -11    52596.06    53237.92    737.49 o
   8   0 -11   165308.06   162657.00   2274.62 o
  10   0 -11     9852.27     9181.00    432.62 o
  12   0 -11     1274.74     1253.22    204.38 o
  14   0 -11    17051.33    17283.22    408.48 o
  16   0 -11      552.40      581.27    227.07 o
   1   1 -11     1168.32     1299.62    132.30 o
   2   1 -11     1869.81     1976.72    134.01 o
   3   1 -11    44859.97    45422.38    358.24 o
   4   1 -11     2410.21     2548.65    132.45 o
   5   1 -11     1244.52     1316.53    120.06 o
   6   1 -11     4666.36     4859.66    135.13 o
   7   1 -11    18211.89    18260.55    197.87 o
   8   1 -11     2175.64     2285.43    127.45 o
   9   1 -11     1541.42     1422.95    105.86 o
  10   1 -11     1358.60     1085.40    129.25 o
  11   1 -11     5109.33     5200.23    223.50 o
  12   1 -11     8995.08     8923.99    571.79 o
  13   1 -11    25692.13    25541.08    441.48 o
  14   1 -11     4173.78     4198.84    190.74 o
  15   1 -11      987.03      928.55    158.18 o
  16   1 -11      824.54      831.66    247.26 o
  17   1 -11      835.05      671.87    260.78 o
   1   2 -11     5406.45     5495.33    150.81 o
   2   2 -11       98.44      113.72    124.68 o
   3   2 -11    23528.72    23880.54    279.27 o
   4   2 -11     2004.09     1890.53    127.61 o
   5   2 -11     3103.01     2924.42    154.18 o
   6   2 -11     2990.25     3352.98    130.74 o
   7   2 -11    11506.15    11506.13    185.85 o
   8   2 -11      259.83      235.50     91.35 o
   9   2 -11    11200.69    10880.31    161.86 o
  10   2 -11     1426.59     1301.03    110.37 o
  11   2 -11      775.21      672.03    115.69 o
  12   2 -11     1980.67     1998.85    138.12 o
  13   2 -11     3234.51     3095.39    151.51 o
  14   2 -11      923.03      824.47    221.15 o
   1   3 -11      100.58      159.17    111.41 o
   2   3 -11     9022.79     9227.26    164.58 o
   3   3 -11    28984.64    28140.60    233.22 o
   4   3 -11     4026.08     4000.11    135.69 o
   5   3 -11      358.35      514.13    116.95 o
   6   3 -11     1232.29     1321.42    129.89 o
   7   3 -11     5053.34     5405.58    117.11 o
   8   3 -11     2052.49     2107.41    100.10 o
   9   3 -11      130.52      129.43     90.50 o
  10   3 -11     5133.19     5039.57    193.93 o
  11   3 -11     5068.05     5228.11    154.71 o
  12   3 -11     6613.03     6686.94    175.57 o
  13   3 -11    14643.36    14281.03    226.70 o
  14   3 -11     1932.68     1111.30    361.26 o
   1   4 -11     4341.77     4322.63    135.32 o
   2   4 -11    80088.57    79917.59    916.28 o
   3   4 -11     5093.12     4769.03    219.76 o
   4   4 -11     2995.92     2969.76    133.73 o
   5   4 -11     1396.10     1396.38    115.07 o
   6   4 -11    21424.64    20327.59    286.09 o
   7   4 -11      661.04      767.95     69.17 o
   8   4 -11    81286.03    79159.16    922.26 o
   9   4 -11      112.57      352.42    178.04 o
  10   4 -11     1456.71     1400.81    242.59 o
  11   4 -11      184.10       35.21    176.56 o
  12   4 -11      299.77      165.65    175.67 o
  13   4 -11     2294.55     2094.99    207.92 o
  14   4 -11     7216.30     7051.37    260.59 o
  15   4 -11      639.78      146.94    387.42 o
   1   5 -11     5033.88     4850.12    250.96 o
   2   5 -11     1353.41     1643.45    240.44 o
   3   5 -11    21277.13    21588.92    359.87 o
   4   5 -11     2036.09     2234.08    238.46 o
   5   5 -11     4709.65     4655.41    248.13 o
   6   5 -11     4659.33     5198.58    450.43 o
   7   5 -11    22795.93    22046.14    578.99 o
   8   5 -11     8146.61     8139.96    483.82 o
   9   5 -11     1258.44     1541.72    193.73 o
  10   5 -11     2882.50     2801.24    209.54 o
  11   5 -11     1407.40     1334.42    208.32 o
  12   5 -11     6322.63     5832.23    251.32 o
  13   5 -11    10256.66    10089.04    294.66 o
  14   5 -11     3964.29     3926.99    242.65 o
  15   5 -11      348.57      364.19    200.07 o
  16   5 -11     1162.07     1155.30    360.51 o
   1   6 -11     6431.66     7047.91    283.07 o
   2   6 -11      339.80      405.96     71.84 o
   3   6 -11    15416.79    15994.06    339.02 o
   4   6 -11     5433.16     5427.60    268.31 o
   5   6 -11     5163.98     5040.90    312.93 o
   6   6 -11     7585.04     7980.29    445.30 o
   7   6 -11     3027.52     3590.05    455.38 o
   8   6 -11      780.66      882.67    210.52 o
   9   6 -11     8160.62     8485.92    276.55 o
  10   6 -11     5168.89     5435.61    287.13 o
  11   6 -11     1246.37     1349.70    208.44 o
  12   6 -11     5717.90     5552.46    251.75 o
  13   6 -11     1571.76     1632.66    215.56 o
  14   6 -11      310.17      241.53    201.21 o
  15   6 -11     2422.81     2279.40    299.48 o
  16   6 -11       65.78     -221.26    352.36 o
  17   6 -11     1119.85      700.52    403.46 o
   1   7 -11      381.42      325.37    102.61 o
   2   7 -11     4148.28     4148.00    268.07 o
   3   7 -11     5623.16     5841.75    276.71 o
   4   7 -11     4428.66     4757.84    272.09 o
   5   7 -11       18.25      114.97    231.16 o
   6   7 -11     4285.13     3819.08    461.29 o
   7   7 -11     1114.78      964.70    393.75 o
   8   7 -11     7425.10     7625.92    292.07 o
   9   7 -11      557.34      647.14    217.35 o
  10   7 -11     5277.24     5291.01    311.83 o
  11   7 -11     4440.29     4072.62    254.87 o
  12   7 -11      529.11      529.71    207.04 o
  13   7 -11     6336.56     5861.26    271.87 o
  14   7 -11       22.79      141.70    212.96 o
  15   7 -11       58.71       72.34    205.71 o
  16   7 -11      425.62      445.12    221.45 o
  17   7 -11      802.27      500.92    375.56 o
   1   8 -11     1005.14     1062.79    246.03 o
   2   8 -11    26175.65    26170.13    522.64 o
   3   8 -11     4691.93     4782.96    280.87 o
   4   8 -11      785.93      767.97    273.44 o
   5   8 -11      940.67      558.04    368.43 o
   6   8 -11     6982.83     6718.10    511.38 o
   7   8 -11     2770.55     2981.99    421.33 o
   8   8 -11    19984.83    19948.14    433.63 o
   9   8 -11       14.60       15.25    210.97 o
  10   8 -11      116.93      -39.82    231.25 o
  11   8 -11      314.34      363.36    217.44 o
  12   8 -11      172.23      153.89    212.20 o
  13   8 -11     2245.95     2204.07    244.78 o
  14   8 -11     3050.84     2861.22    253.61 o
  15   8 -11      504.80      468.33    229.81 o
  16   8 -11      668.67      512.27    246.75 o
  17   8 -11      372.03      160.68    232.35 o
   1   9 -11     6078.10     5994.86    321.66 o
   2   9 -11     1595.52     1747.66    279.41 o
   3   9 -11     7532.14     7892.54    344.01 o
   4   9 -11     1194.38     1142.70    249.58 o
   5   9 -11     2188.14     1843.35    467.24 o
   6   9 -11     1777.62     1738.96    412.52 o
   7   9 -11     7983.70     8195.10    306.60 o
   8   9 -11     3092.13     3040.20    251.25 o
   9   9 -11      470.17      653.33    219.17 o
  10   9 -11     2251.91     2301.04    264.14 o
  11   9 -11      744.67      696.38    322.28 o
  12   9 -11      843.43      924.76    231.01 o
  13   9 -11     4326.00     4294.79    277.68 o
  14   9 -11     1794.24     1471.39    252.12 o
  15   9 -11      905.25      850.97    262.11 o
  16   9 -11      969.04     1043.20    249.82 o
   1  10 -11     5994.24     6055.02    304.70 o
   2  10 -11      106.75      282.89    244.63 o
   3  10 -11     3078.76     3081.20    305.66 o
   4  10 -11     5705.78     6546.37    332.83 o
   5  10 -11      834.69     1096.19    401.11 o
   6  10 -11     6403.48     6736.69    531.91 o
   7  10 -11      112.03      381.42    237.08 o
   8  10 -11      608.91      735.32    238.60 o
   9  10 -11     3670.47     3417.70    272.36 o
  10  10 -11     3980.56     3744.17    273.46 o
  11  10 -11     1147.13     1269.47    275.35 o
  12  10 -11     5005.52     5240.67    391.75 o
  13  10 -11      805.70      780.72    252.26 o
  14  10 -11      276.42      364.18    252.57 o
  15  10 -11     2228.61     2283.68    268.08 o
  16  10 -11      131.30      227.96    271.73 o
   1  11 -11      271.96      224.77    282.75 o
   2  11 -11     1695.04     1849.39    294.19 o
   3  11 -11      928.71      765.10    272.24 o
   4  11 -11     4589.70     4535.94    318.70 o
   5  11 -11       18.31     -280.22    375.13 o
   6  11 -11     5157.34     4667.37    513.46 o
   7  11 -11      110.08      310.87    255.88 o
   8  11 -11     5822.41     6072.67    285.38 o
   9  11 -11      243.92      604.95    265.98 o
  10  11 -11     4168.59     3849.33    313.28 o
  11  11 -11     1786.01     1466.19    246.25 o
  12  11 -11      440.58      531.75    251.46 o
  13  11 -11     1419.17     1347.28    259.14 o
  14  11 -11       98.39      143.36    240.11 o
  15  11 -11       14.92       87.49    263.88 o
   1  12 -11      576.21      603.13    267.91 o
   2  12 -11     3832.47     3688.34    307.77 o
   3  12 -11     1760.76     2002.85    280.11 o
   4  12 -11       40.15      145.69    252.92 o
   5  12 -11      878.16      591.54    446.69 o
   6  12 -11     1121.38      997.55    480.80 o
   7  12 -11     1076.24      972.91    245.62 o
   8  12 -11     2251.60     2540.58    344.92 o
   9  12 -11       38.30      137.96    246.39 o
  10  12 -11       53.65      147.95    271.35 o
  11  12 -11       16.79      -28.47    258.79 o
  12  12 -11      114.79      311.91    268.41 o
  13  12 -11     1107.60     1484.99    293.97 o
  14  12 -11      368.21      472.10    275.60 o
   1  13 -11     2109.62     2322.38    314.54 o
   2  13 -11      850.85      773.31    293.34 o
   3  13 -11     1441.18     1451.71    317.43 o
   4  13 -11      906.33      906.33    302.33 o
   5  13 -11     1635.62     1562.52    304.27 o
   6  13 -11     1014.40      922.71    460.40 o
   7  13 -11     2810.47     2878.19    458.94 o
   8  13 -11      527.49      602.93    263.51 o
   9  13 -11       61.63       94.75    402.72 o
  10  13 -11      718.63      801.10    265.10 o
  11  13 -11      465.15      322.16    239.51 o
  12  13 -11      134.35      375.98    247.63 o
  13  13 -11     1172.79     1180.90    284.16 o
   1  14 -11     1416.64     1539.55    322.46 o
   2  14 -11      277.45      446.01    293.83 o
   3  14 -11      339.29      366.54    293.79 o
   4  14 -11      671.94      560.55    313.01 o
   5  14 -11      242.89       37.51    312.42 o
   6  14 -11      624.31      540.99    498.44 o
   7  14 -11       15.58      127.36    505.80 o
   8  14 -11       32.18      201.75    288.59 o
   9  14 -11     1626.73     1493.48    262.43 o
  10  14 -11      365.98      550.99    267.35 o
  11  14 -11      481.32      788.25    292.61 o
   1  15 -11      262.55      276.79    282.44 o
   2  15 -11      208.77      434.78    325.41 o
   3  15 -11      449.64      525.59    319.19 o
   4  15 -11     1563.54     1543.77    317.51 o
   5  15 -11      354.76      458.75    308.61 o
   6  15 -11     1776.55     1637.56    460.90 o
   7  15 -11       80.22      391.19    458.82 o
   8  15 -11     1164.07     1138.46    506.38 o
   9  15 -11       64.89      563.38    298.17 o
   1  16 -11      186.42      153.35    307.79 o
   2  16 -11       92.16      279.87    293.02 o
   3  16 -11      110.48      425.15    293.68 o
   4  16 -11       52.68      120.44    285.22 o
   5  16 -11       78.24       17.06    287.59 o
   6  16 -11       37.31       37.77    320.07 o
   7  16 -11      434.26      838.71    474.85 o
   1  17 -11      237.28      503.80    310.12 o
   2  17 -11       75.42      168.57    309.05 o
   3  17 -11      282.40      407.54    336.94 o
   0   0 -10    53340.84    52036.47    592.45 o
   2   0 -10    89118.94    85426.73    511.73 o
   4   0 -10    44315.70    42164.76    363.41 o
   6   0 -10     2088.60     1971.03    157.86 o
   8   0 -10    12093.57    12436.31    441.83 o
  10   0 -10      657.10      357.18    138.12 o
  12   0 -10    21229.13    20034.84    423.04 o
  14   0 -10    19009.04    18351.42    416.04 o
  16   0 -10     1486.33     1389.41    267.00 o
  18   0 -10     3214.85     3921.43    341.55 o
   0   1 -10    27074.05    26846.91    360.16 o
   1   1 -10     2121.28     2021.18    135.51 o
   2   1 -10    21122.14    21928.91    270.08 o
   3   1 -10     2587.26     2673.14    126.15 o
   4   1 -10    10201.13    10086.54    249.69 o
   5   1 -10      584.02      586.78    102.54 o
   6   1 -10    21165.61    20835.12    193.05 o
   7   1 -10    15143.73    14952.72    437.95 o
   8   1 -10     3387.58     3334.69    107.82 o
   9   1 -10     5225.20     5424.08    371.11 o
  10   1 -10     4039.30     3739.98    127.18 o
  11   1 -10     2975.36     3275.59    157.57 o
  12   1 -10    11765.07    11844.73    166.31 o
  13   1 -10     5776.23     5546.81    152.46 o
  14   1 -10      341.06      317.24    160.16 o
  15   1 -10      596.89      519.58    169.89 o
  16   1 -10     2245.93     2096.90    192.63 o
  17   1 -10     3223.57     3170.77    216.99 o
  18   1 -10     2807.35     2690.31    232.00 o
  19   1 -10     1563.93     1416.17    326.85 o
   0   2 -10     1544.38     1564.09    168.67 o
   1   2 -10    59681.63    60128.13    380.51 o
   2   2 -10     2428.81     2361.19    125.18 o
   3   2 -10    20068.37    19872.62    196.72 o
   4   2 -10      855.74      931.51    110.26 o
   5   2 -10     9512.98     9372.59    181.52 o
   6   2 -10     1686.32     1642.67     68.18 o
   7   2 -10    73313.91    75735.65    607.09 o
   8   2 -10      184.90      186.50    128.89 o
   9   2 -10    46066.91    45568.81    255.29 o
  10   2 -10      272.75      246.45     86.11 o
  11   2 -10     1276.14     1339.34    170.53 o
  12   2 -10      531.37      583.13    146.08 o
  13   2 -10    12894.47    12951.50    254.76 o
  14   2 -10      340.70      273.36    222.41 o
  15   2 -10    11942.75    11675.89    441.14 o
  16   2 -10      454.24      404.49    172.62 o
  17   2 -10     3149.39     3231.36    218.27 o
  18   2 -10      262.93      109.83    284.40 o
  19   2 -10     1555.28     1572.78    328.28 o
  20   2 -10      106.86      -21.13    336.16 o
   0   3 -10    61027.31    61469.31    495.04 o
   1   3 -10     1954.92     1849.63    117.03 o
   2   3 -10     8438.81     8779.25    154.23 o
   3   3 -10     6544.47     6791.64    144.06 o
   4   3 -10     7147.86     7154.10    143.13 o
   5   3 -10     8023.89     8070.41    314.00 o
   6   3 -10    33039.73    32855.96    189.13 o
   7   3 -10    12251.96    12115.08    298.95 o
   8   3 -10     3807.53     3991.21     96.93 o
   9   3 -10     5641.83     5625.16    107.83 o
  10   3 -10     2154.13     2237.46     93.88 o
  11   3 -10     1102.47     1279.21    127.92 o
  12   3 -10    15853.66    15641.19    243.80 o
  13   3 -10     4010.25     3809.23    201.62 o
  14   3 -10     2675.94     2755.06    158.39 o
  15   3 -10      493.25      714.41    230.58 o
  16   3 -10     2053.00     2355.75    274.36 o
   0   4 -10    39909.50    40176.38    711.19 o
   1   4 -10     5632.74     5748.82    133.44 o
   2   4 -10    75052.63    74142.66    806.59 o
   3   4 -10      981.76      826.99    111.19 o
   4   4 -10    33067.65    33465.36    465.43 o
   5   4 -10     5029.47     4844.64    151.44 o
   6   4 -10      209.16      157.03     78.50 o
   7   4 -10     2041.45     1650.72     84.62 o
   8   4 -10     7505.87     7581.76    316.97 o
   9   4 -10     3999.75     3696.01    207.35 o
  10   4 -10      289.38      379.79    169.59 o
  11   4 -10     4906.01     4916.27    283.45 o
  12   4 -10    13840.10    13414.74    290.53 o
  13   4 -10      794.43      590.36    237.76 o
  14   4 -10     9358.02     8941.04    268.37 o
  15   4 -10      177.56      250.03    181.71 o
   0   5 -10    13831.74    13082.45    430.53 o
   1   5 -10     2874.88     2964.77    235.52 o
   2   5 -10     5711.60     5287.66    259.54 o
   3   5 -10     2063.93     2190.76    215.16 o
   4   5 -10     3226.30     3068.88    212.00 o
   5   5 -10      706.29      600.36    293.63 o
   6   5 -10    10489.77    10007.85    439.93 o
   7   5 -10     5785.31     6104.35    240.67 o
   8   5 -10     2544.75     2432.30    208.18 o
   9   5 -10     6507.35     6477.78    235.16 o
  10   5 -10     1484.10     1570.27    196.48 o
  11   5 -10     2620.20     2362.53    206.26 o
  12   5 -10     7969.79     8054.94    259.03 o
  13   5 -10     1268.27     1239.64    200.99 o
  14   5 -10      212.86       10.71    192.53 o
  15   5 -10     2599.60     2268.90    280.57 o
  16   5 -10     1108.49      920.31    213.24 o
   0   6 -10    17837.20    17411.40    658.03 o
   1   6 -10    22940.75    22637.57   1133.07 o
   2   6 -10    10226.98     9642.17    495.31 o
   3   6 -10     7250.24     7052.79    264.96 o
   4   6 -10     4184.33     4422.13    307.97 o
   5   6 -10     7079.77     7327.43    430.65 o
   6   6 -10     5604.63     5583.87    389.24 o
   7   6 -10    31601.98    30523.10    393.95 o
   8   6 -10      929.79     1171.90    212.32 o
   9   6 -10    15472.93    14775.12    518.25 o
  10   6 -10      437.80      577.48    257.48 o
  11   6 -10      285.36      376.62    191.93 o
  12   6 -10      596.23      571.71    199.99 o
  13   6 -10     6449.46     6048.51    261.34 o
  14   6 -10     1679.37     1518.94    222.00 o
  15   6 -10     5663.32     5161.97    260.24 o
  16   6 -10     1317.02     1159.45    229.02 o
   0   7 -10    45733.40    47459.06    710.18 o
   1   7 -10     1367.60     1503.92    233.15 o
   2   7 -10     7135.86     7450.28    430.45 o
   3   7 -10     1590.10     1435.14    217.52 o
   4   7 -10     6533.99     6886.85    415.43 o
   5   7 -10     3850.90     3564.67    413.44 o
   6   7 -10    22790.37    22409.82    363.18 o
   7   7 -10     5466.08     5540.71    252.78 o
   8   7 -10     1615.06     1694.76    223.21 o
   9   7 -10     4361.82     4229.41    250.74 o
  10   7 -10     3270.26     3212.54    360.96 o
  11   7 -10      168.39       84.47    209.46 o
  12   7 -10     5877.79     5695.27    252.57 o
  13   7 -10     1985.62     1954.24    229.65 o
  14   7 -10     2376.91     2370.41    240.87 o
  15   7 -10      837.89      732.87    225.85 o
  16   7 -10     1765.83     1743.10    246.16 o
  17   7 -10     1699.11     1391.98    239.61 o
   0   8 -10     5706.52     5674.27    406.81 o
   1   8 -10     3936.84     3857.98    270.47 o
   2   8 -10    14316.02    15286.08    693.99 o
   3   8 -10     2492.94     2582.40    266.25 o
   4   8 -10     7107.37     7099.40    434.17 o
   5   8 -10     9665.88     9541.54    502.15 o
   6   8 -10      355.03      420.53    222.05 o
   7   8 -10     2335.06     2571.12    248.07 o
   8   8 -10     4495.82     4167.99    261.53 o
   9   8 -10     3367.50     3120.35    251.56 o
  10   8 -10     1515.73     1556.98    212.58 o
  11   8 -10     6224.55     6150.20    279.91 o
  12   8 -10     5448.52     5165.87    261.96 o
  13   8 -10     1183.16      999.81    233.09 o
  14   8 -10     3206.80     2710.23    263.22 o
  15   8 -10      195.53      141.17    238.85 o
  16   8 -10      460.26      197.80    223.44 o
  17   8 -10      337.28      349.02    255.87 o
  18   8 -10      325.73      211.94    409.13 o
   0   9 -10      804.17      665.65    364.35 o
   1   9 -10     3185.95     3278.48    267.47 o
   2   9 -10      961.70      870.78    255.18 o
   3   9 -10     3776.06     3488.69    281.87 o
   4   9 -10     1373.01     1414.84    432.94 o
   5   9 -10     3096.56     3380.60    418.42 o
   6   9 -10     4015.07     3895.32    267.34 o
   7   9 -10     2569.51     2520.17    254.21 o
   8   9 -10     1370.06     1364.61    233.32 o
   9   9 -10     4981.09     5102.99    272.39 o
  10   9 -10      290.23      225.64    211.94 o
  11   9 -10     3578.17     3313.14    253.12 o
  12   9 -10     2585.18     2312.78    252.60 o
  13   9 -10      753.07      916.70    254.09 o
  14   9 -10      107.54       70.20    235.08 o
  15   9 -10     1785.58     1585.69    241.44 o
  16   9 -10       65.59       -8.48    249.15 o
  17   9 -10     1672.66     1599.08    260.30 o
   0  10 -10     5855.40     6261.48    470.43 o
   1  10 -10     5116.12     5926.40    317.39 o
   2  10 -10     4050.85     4490.55    308.73 o
   3  10 -10     2310.06     2367.77    299.93 o
   4  10 -10     2203.21     2237.14    423.15 o
   5  10 -10     5030.47     4960.49    482.86 o
   6  10 -10     1609.10     1796.97    257.98 o
   7  10 -10     8373.18     8522.59    306.84 o
   8  10 -10      273.24      396.51    242.71 o
   9  10 -10     3006.06     2879.66    236.72 o
  10  10 -10      486.71      238.20    246.17 o
  11  10 -10      531.93      444.99    234.19 o
  12  10 -10      305.35      234.41    229.52 o
  13  10 -10     2014.73     1843.68    245.41 o
  14  10 -10      657.72      407.75    255.64 o
  15  10 -10     1154.29     1078.96    267.47 o
  16  10 -10     1284.86     1342.49    266.03 o
   0  11 -10    13033.64    13135.49    519.11 o
   1  11 -10      567.09      581.72    271.91 o
   2  11 -10     5773.83     6097.86    334.85 o
   3  11 -10      601.90      745.66    282.08 o
   4  11 -10     4139.88     4370.38    458.93 o
   5  11 -10     2465.35     2535.34    459.50 o
   6  11 -10     8365.49     8977.08    324.74 o
   7  11 -10     1040.34     1289.62    256.11 o
   8  11 -10      443.47      620.57    222.52 o
   9  11 -10      320.96      173.67    250.55 o
  10  11 -10     1246.36     1077.77    232.97 o
  11  11 -10     1325.38     1128.59    250.73 o
  12  11 -10     2556.24     2837.64    271.96 o
  13  11 -10      389.28      542.12    247.51 o
  14  11 -10     1206.79     1094.80    242.54 o
  15  11 -10      490.00      578.16    268.30 o
   0  12 -10     3304.67     3415.43    378.52 o
   1  12 -10     1003.25      938.06    245.97 o
   2  12 -10     1052.72     1045.80    269.99 o
   3  12 -10      470.98      575.72    270.14 o
   4  12 -10      560.94      769.92    450.98 o
   5  12 -10     3389.30     2983.42    435.21 o
   6  12 -10      609.67      646.65    241.39 o
   7  12 -10      392.04      476.16    234.73 o
   8  12 -10      802.83      703.01    264.10 o
   9  12 -10      766.01      729.94    234.90 o
  10  12 -10      655.82      753.92    263.15 o
  11  12 -10     3018.41     3355.39    306.19 o
  12  12 -10      704.88      838.92    268.33 o
  13  12 -10      948.29     1130.08    281.14 o
  14  12 -10      385.07      404.92    248.12 o
   0  13 -10     1959.47     1737.30    370.69 o
   1  13 -10      407.63      557.31    274.65 o
   2  13 -10      177.41      351.30    406.77 o
   3  13 -10      854.59      821.88    270.10 o
   4  13 -10      669.03      621.73    381.60 o
   5  13 -10     1159.69     1230.88    460.70 o
   6  13 -10     1045.17      955.37    277.76 o
   7  13 -10      616.77      719.00    263.88 o
   8  13 -10      266.45      390.28    242.97 o
   9  13 -10     1244.82     1305.92    277.27 o
  10  13 -10      173.55      498.87    274.35 o
  11  13 -10     1245.03     1437.91    288.75 o
  12  13 -10      371.31      436.57    270.88 o
  13  13 -10      285.31      424.37    281.44 o
   0  14 -10     1177.91     1163.24    390.51 o
   1  14 -10      518.24      750.75    288.41 o
   2  14 -10      477.02      556.56    272.53 o
   3  14 -10      512.59      683.98    305.66 o
   4  14 -10      126.10      194.87    296.95 o
   5  14 -10     1799.14     1989.05    427.28 o
   6  14 -10     1099.10      810.86    255.80 o
   7  14 -10      901.48     1059.90    320.03 o
   8  14 -10      333.55      505.15    266.90 o
   9  14 -10      213.09      370.70    274.84 o
  10  14 -10        8.56      428.83    278.32 o
  11  14 -10      401.56      278.24    265.11 o
  12  14 -10      173.83       30.96    277.03 o
   0  15 -10     3778.60     3953.77    500.96 o
   1  15 -10      478.45      548.09    273.29 o
   2  15 -10     2172.09     2478.70    561.06 o
   3  15 -10       23.50      131.29    299.03 o
   4  15 -10      890.21      782.94    291.96 o
   5  15 -10      802.11      714.70    457.91 o
   6  15 -10      882.91      875.35    433.23 o
   7  15 -10       72.11       73.80    237.15 o
   8  15 -10        9.09      178.14    291.75 o
   9  15 -10        5.62      -57.26    315.71 o
  10  15 -10      539.72      783.41    274.38 o
   0  16 -10      805.77      700.55    396.12 o
   1  16 -10      111.97      160.23    323.81 o
   2  16 -10      137.59      251.87    286.63 o
   3  16 -10       38.20      144.63    269.79 o
   4  16 -10      162.88      160.39    282.18 o
   5  16 -10      358.30      169.19    449.86 o
   6  16 -10       98.81       91.99    452.45 o
   7  16 -10        8.79      143.55    264.46 o
   8  16 -10      282.06      306.29    300.21 o
   0  17 -10      884.39      977.25    479.04 o
   1  17 -10       12.89       40.00    283.05 o
   2  17 -10      115.18      304.90    394.50 o
   3  17 -10      203.68      253.30    318.99 o
   4  17 -10      186.84      277.72    300.36 o
   5  17 -10      502.92      367.83    293.21 o
   2   0  -9    31496.70    31085.69    319.18 o
   4   0  -9    27367.58    25957.53   1026.02 o
   6   0  -9     5102.55     5187.07    170.85 o
   8   0  -9    36313.60    34527.32    407.05 o
  10   0  -9      260.21      375.42     95.36 o
  12   0  -9     9023.93     8505.31    470.92 o
  14   0  -9    40394.84    39380.70    587.77 o
  16   0  -9     4922.06     4508.23    329.12 o
  18   0  -9     1906.70     2426.16    316.41 o
  20   0  -9     5213.73     5205.94    424.20 o
   1   1  -9    65432.82    65209.86    387.95 o
   2   1  -9    29793.50    30707.26    222.69 o
   3   1  -9     1706.21     1740.47    112.34 o
   4   1  -9      574.37      662.94    104.74 o
   5   1  -9    22302.01    22290.57    186.91 o
   6   1  -9    10735.50    10686.37    144.06 o
   7   1  -9    22211.52    22404.56    225.28 o
   8   1  -9    19172.57    19054.64    310.62 o
   9   1  -9    10508.21    10781.13    218.07 o
  10   1  -9     3066.52     2953.42    101.90 o
  11   1  -9     1651.16     1528.92     85.16 o
  12   1  -9      613.54      677.36     79.32 o
  13   1  -9     5340.76     5149.31    149.87 o
  14   1  -9     1417.59     1450.78    205.36 o
  15   1  -9     3659.47     3691.22    211.91 o
  16   1  -9     5449.70     5278.68    237.02 o
  17   1  -9     2721.14     2852.62    219.66 o
  18   1  -9     3174.25     3196.82    236.44 o
  19   1  -9     2020.91     2038.48    245.52 o
  20   1  -9      228.40      190.97    237.88 o
   1   2  -9    53408.48    52978.92    276.51 o
   2   2  -9     2242.34     2331.79    120.22 o
   3   2  -9   113086.24   112609.05    901.78 o
   4   2  -9     2050.72     2295.89    111.99 o
   5   2  -9    16210.65    16201.97    114.69 o
   6   2  -9     1773.82     1901.59     85.27 o
   7   2  -9     4349.30     4546.34    106.19 o
   8   2  -9     3132.72     3174.89     89.70 o
   9   2  -9      384.80      385.31    102.60 o
  10   2  -9      454.40      534.07    109.55 o
  11   2  -9    11134.95    10281.68    175.77 o
  12   2  -9      693.26      668.11    104.55 o
  13   2  -9    18619.30    19038.79    328.77 o
  14   2  -9      312.21      221.66    124.41 o
  15   2  -9     3861.93     3891.95    263.55 o
  16   2  -9      293.42      475.85    184.73 o
  17   2  -9     1137.54     1147.22    212.51 o
  18   2  -9      625.26      586.36    211.18 o
  19   2  -9     3351.10     3793.16    261.07 o
  20   2  -9      201.60      140.25    238.56 o
   1   3  -9    71842.20    72839.07    459.18 o
   2   3  -9    27154.45    27658.16    234.13 o
   3   3  -9     8122.85     8224.69    139.81 o
   4   3  -9      396.49      429.67     97.50 o
   5   3  -9    35923.27    35988.21    554.65 o
   6   3  -9    10178.94    10589.58    176.05 o
   7   3  -9    20818.11    20456.23    179.71 o
   8   3  -9    10279.68    10264.31    138.14 o
   9   3  -9    10521.78     9972.33    138.66 o
  10   3  -9      882.98      829.29     89.98 o
  11   3  -9     1223.36     1262.97    157.27 o
  12   3  -9     2168.35     2057.61    174.44 o
  13   3  -9      427.55      342.92    188.95 o
  14   3  -9     1139.66     1036.17    180.51 o
  15   3  -9     8291.97     7778.07    299.14 o
  16   3  -9     5276.65     5530.18    246.15 o
  17   3  -9     4156.52     4751.91    350.62 o
  18   3  -9     2451.13     3010.31    259.28 o
  19   3  -9     2040.95     2091.92    290.95 o
  20   3  -9      132.07      -68.59    353.83 o
   1   4  -9    18564.32    18531.73    299.90 o
   2   4  -9     9527.58     9232.67    157.91 o
   3   4  -9     3821.87     3818.90    118.49 o
   4   4  -9    38190.49    37940.18    270.19 o
   5   4  -9     4363.02     4106.03    105.92 o
   6   4  -9    10292.08    10687.57    241.61 o
   7   4  -9     4043.81     4240.93    198.50 o
   8   4  -9    17438.43    16793.56    282.34 o
   9   4  -9      664.88      727.56    161.30 o
  10   4  -9     2659.48     2458.94    261.19 o
  11   4  -9      273.18      250.26    165.20 o
  12   4  -9     3339.50     3120.11    195.30 o
  13   4  -9      353.18      275.20    178.27 o
  14   4  -9    21112.78    20607.64    335.39 o
  15   4  -9     1063.90      970.88    239.58 o
  16   4  -9     1950.88     1985.98    249.59 o
   1   5  -9    43567.30    42835.72    234.89 o
   2   5  -9    19646.80    20442.73    389.87 o
   3   5  -9    12139.97    12309.35    275.89 o
   4   5  -9     1228.88     1149.35    313.48 o
   5   5  -9     6093.81     5394.26    347.61 o
   6   5  -9    10094.08     9853.25    245.99 o
   7   5  -9    13968.38    14062.88    275.38 o
   8   5  -9    17564.80    17973.62    303.74 o
   9   5  -9     8090.58     8098.94    236.00 o
  10   5  -9     1246.12     1292.64    300.16 o
  11   5  -9     2772.94     2330.68    192.05 o
  12   5  -9     1116.24     1160.04    192.77 o
  13   5  -9     4614.59     4798.54    236.13 o
  14   5  -9      841.70      972.67    206.35 o
  15   5  -9     3036.63     3079.66    231.32 o
  16   5  -9     2265.73     1969.56    263.62 o
   1   6  -9    25973.68    25344.28    729.75 o
   2   6  -9     5178.31     5205.25    253.25 o
   3   6  -9    43239.30    43240.88    443.48 o
   4   6  -9     2607.64     2656.85    337.30 o
   5   6  -9     3653.92     3874.39    198.08 o
   6   6  -9     1204.02     1150.11    182.49 o
   7   6  -9     1315.42     1093.04    199.10 o
   8   6  -9     7054.35     6533.44    241.33 o
   9   6  -9     1251.04      993.48    192.22 o
  10   6  -9     1735.03     1771.42    361.91 o
  11   6  -9     6528.71     6080.76    242.65 o
  12   6  -9     1353.97     1403.76    199.46 o
  13   6  -9     8650.36     8190.75    269.02 o
  14   6  -9     1369.97     1298.86    218.60 o
  15   6  -9     1632.17     1549.35    222.63 o
  16   6  -9      853.27      844.70    221.47 o
  17   6  -9      263.13      613.83    255.84 o
   1   7  -9    31578.64    32334.76    399.60 o
   2   7  -9     5554.00     5328.77    255.37 o
   3   7  -9    10775.42    11378.52    454.70 o
   4   7  -9     2697.60     2823.41    396.06 o
   5   7  -9    17803.68    16534.32    585.18 o
   6   7  -9     3455.05     3779.08    234.52 o
   7   7  -9     6680.18     6354.66    242.04 o
   8   7  -9     4301.46     4543.38    238.81 o
   9   7  -9     5382.37     5272.06    255.64 o
  10   7  -9     1231.57     1342.34    411.89 o
  11   7  -9        2.67       50.81    199.84 o
  12   7  -9     4194.06     3831.12    232.03 o
  13   7  -9      336.68      221.75    200.45 o
  14   7  -9      624.92      546.12    207.54 o
  15   7  -9     5520.43     5043.31    274.80 o
  16   7  -9     4534.10     4403.43    263.66 o
  17   7  -9     1285.37     1236.86    245.91 o
  18   7  -9     1587.23     2023.59    314.34 o
   1   8  -9    19902.77    20758.09    447.94 o
   2   8  -9     5193.73     5833.82    290.94 o
   3   8  -9     4369.10     4215.82    426.93 o
   4   8  -9    14743.66    15026.96    531.77 o
   5   8  -9     6824.33     6690.85    269.82 o
   6   8  -9     2656.24     2584.12    224.83 o
   7   8  -9     5626.94     5732.67    257.82 o
   8   8  -9    15211.92    15235.24    405.01 o
   9   8  -9      636.64      621.69    205.15 o
  10   8  -9     1377.94     1380.48    212.09 o
  11   8  -9     1167.52     1255.47    214.71 o
  12   8  -9      560.59      365.83    216.31 o
  13   8  -9       11.37       66.00    228.92 o
  14   8  -9    11285.35    10745.15    357.08 o
  15   8  -9     1508.35     1459.51    237.43 o
  16   8  -9     1175.46     1086.08    252.32 o
  17   8  -9     2387.87     2339.49    254.01 o
  18   8  -9      442.88      517.16    289.46 o
   1   9  -9    19758.04    20518.33    393.04 o
   2   9  -9     5416.47     5327.95    272.59 o
   3   9  -9    13978.34    13822.83    489.40 o
   4   9  -9      355.08      395.77    356.23 o
   5   9  -9     2774.27     2329.31    244.69 o
   6   9  -9     3220.76     3186.39    314.40 o
   7   9  -9     3188.70     2982.91    272.56 o
   8   9  -9     3378.72     3143.95    235.09 o
   9   9  -9     5273.38     5164.54    264.46 o
  10   9  -9       22.29      179.16    212.68 o
  11   9  -9      656.24      531.64    269.89 o
  12   9  -9      577.69      422.23    216.33 o
  13   9  -9     3559.93     3343.33    308.17 o
  14   9  -9      158.22      303.56    242.85 o
  15   9  -9      887.39     1087.53    255.87 o
  16   9  -9     1104.48      938.19    246.06 o
  17   9  -9       24.61      -74.53    226.89 o
  18   9  -9      589.05      468.13    251.67 o
   1  10  -9     3485.81     3556.39    274.65 o
   2  10  -9     2005.94     1951.21    270.18 o
   3  10  -9     9205.88     8872.86    462.65 o
   4  10  -9     3617.35     3552.64    257.01 o
   5  10  -9      778.96      768.91    250.30 o
   6  10  -9     2005.47     1753.72    243.68 o
   7  10  -9     2627.47     2316.02    240.22 o
   8  10  -9     3249.95     3021.63    257.08 o
   9  10  -9      676.28      809.37    230.01 o
  10  10  -9      301.08      238.91    227.57 o
  11  10  -9     1916.68     1714.46    225.87 o
  12  10  -9     1960.79     1827.80    241.85 o
  13  10  -9     1537.74     1542.28    230.15 o
  14  10  -9       85.45      146.49    238.33 o
  15  10  -9      212.36      207.96    248.02 o
  16  10  -9       79.20       76.96    234.25 o
  17  10  -9        3.23      125.44    259.04 o
   1  11  -9     3644.87     3892.91    295.47 o
   2  11  -9      355.83      175.97    270.42 o
   3  11  -9     1033.85      765.05    361.08 o
   4  11  -9      786.03      684.36    223.96 o
   5  11  -9     2210.77     2045.67    262.59 o
   6  11  -9      444.26      594.92    237.85 o
   7  11  -9      825.45      912.58    240.34 o
   8  11  -9      783.29      799.95    221.12 o
   9  11  -9     1297.45     1009.25    249.53 o
  10  11  -9     1456.99     1329.93    229.12 o
  11  11  -9      481.92      466.53    244.50 o
  12  11  -9     1854.65     1583.18    256.06 o
  13  11  -9       99.65      223.59    241.53 o
  14  11  -9      672.92      860.99    232.23 o
  15  11  -9     1625.07     1633.36    279.87 o
  16  11  -9     1573.44     1396.51    246.39 o
   1  12  -9     5686.50     5597.27    304.17 o
   2  12  -9     1915.63     2210.35    266.70 o
   3  12  -9      455.39      681.83    418.45 o
   4  12  -9     4507.83     4320.32    419.30 o
   5  12  -9     1712.34     1900.34    239.47 o
   6  12  -9     1590.62     1836.54    234.97 o
   7  12  -9     1566.59     1468.81    346.93 o
   8  12  -9     5412.76     5083.32    459.36 o
   9  12  -9      818.08      859.97    232.58 o
  10  12  -9     1838.02     1792.59    265.80 o
  11  12  -9      382.73      357.77    263.22 o
  12  12  -9      406.55      544.61    258.57 o
  13  12  -9        3.75      199.94    257.36 o
  14  12  -9     2405.19     2280.19    255.58 o
  15  12  -9      167.03      199.55    270.66 o
   1  13  -9     6839.53     6640.83    310.67 o
   2  13  -9     1745.71     2234.09    285.06 o
   3  13  -9     4359.51     4521.22    457.32 o
   4  13  -9      397.55      548.59    434.31 o
   5  13  -9     2174.76     2040.59    301.48 o
   6  13  -9      222.19      472.05    269.32 o
   7  13  -9     1559.03     1570.71    371.34 o
   8  13  -9      616.70      512.39    269.42 o
   9  13  -9     1023.00      867.41    235.90 o
  10  13  -9       79.01      101.07    258.10 o
  11  13  -9      256.53      174.76    270.25 o
  12  13  -9       28.60      182.11    264.20 o
  13  13  -9     1654.75     1866.87    285.35 o
  14  13  -9       80.66      119.21    231.55 o
   1  14  -9     1234.79     1189.40    318.92 o
   2  14  -9      656.54      870.47    268.98 o
   3  14  -9     4133.10     4592.44    326.08 o
   4  14  -9      576.20      744.89    450.30 o
   5  14  -9      371.94      473.34    255.28 o
   6  14  -9      388.51      364.37    264.29 o
   7  14  -9      132.93      128.64    268.95 o
   8  14  -9      724.36      442.84    259.76 o
   9  14  -9      433.70      447.84    255.04 o
  10  14  -9        7.16       -0.91    263.80 o
  11  14  -9      268.28      185.28    281.41 o
  12  14  -9      400.13      536.87    281.78 o
  13  14  -9      299.54      288.74    270.12 o
   1  15  -9     1639.65     1646.21    291.07 o
   2  15  -9      194.72      437.11    300.79 o
   3  15  -9      318.72      401.41    280.06 o
   4  15  -9       20.38      250.41    453.81 o
   5  15  -9      829.60      604.84    257.77 o
   6  15  -9       26.15      137.65    259.78 o
   7  15  -9      348.51      214.08    279.66 o
   8  15  -9       99.74      267.77    266.54 o
   9  15  -9      161.70      225.65    254.89 o
  10  15  -9      357.50      199.75    288.82 o
  11  15  -9      126.84      142.58    285.78 o
   1  16  -9      899.90      988.92    315.63 o
   2  16  -9      302.43      392.20    306.74 o
   3  16  -9       45.62      152.35    284.96 o
   4  16  -9     1246.59     1475.41    496.47 o
   5  16  -9      385.86      696.11    493.35 o
   6  16  -9      446.66      701.07    265.73 o
   7  16  -9      236.18      263.40    288.48 o
   8  16  -9      532.06      397.75    304.95 o
   9  16  -9      139.64      252.73    265.29 o
   1  17  -9      858.32      873.11    324.12 o
   2  17  -9      260.85      290.19    271.45 o
   3  17  -9      589.95      714.61    292.01 o
   4  17  -9      115.72      189.07    303.16 o
   5  17  -9      189.68      614.56    474.87 o
   6  17  -9       42.54       31.82    457.09 o
   7  17  -9       91.88       79.28    300.98 o
   1  18  -9      291.49      379.87    302.32 o
   2  18  -9       40.21      229.03    304.59 o
   0   0  -8    25346.04    25713.81    410.86 o
   2   0  -8      113.30      178.36    144.39 o
   4   0  -8    30081.40    30145.59    342.62 o
   6   0  -8     7998.44     8432.57    169.75 o
   8   0  -8     3444.55     3654.74    104.10 o
  10   0  -8    11817.21    11510.59    266.19 o
  12   0  -8     7722.09     8040.25    169.01 o
  14   0  -8     9160.73     9187.73    348.49 o
  16   0  -8     3779.33     3758.72    320.72 o
  18   0  -8     2086.38     2424.59    324.06 o
  20   0  -8     9583.67     9652.31    495.62 o
   0   1  -8   184414.88   181448.50   2514.22 o
   1   1  -8    16296.39    16598.72    174.96 o
   2   1  -8    73274.34    75282.34    388.22 o
   3   1  -8      277.59      289.74     94.00 o
   4   1  -8    15052.74    15214.09    155.10 o
   5   1  -8    14305.96    14227.85    170.46 o
   6   1  -8    55198.30    53162.49    432.78 o
   7   1  -8     6232.31     6054.27    108.06 o
   8   1  -8      435.29      443.90     69.06 o
   9   1  -8     2884.37     2967.04     76.27 o
  10   1  -8    17565.29    17093.96    135.23 o
  11   1  -8     8140.58     8052.98    141.37 o
  12   1  -8     1374.91     1318.99     82.79 o
  13   1  -8      132.78      183.24    111.51 o
  14   1  -8     3788.56     3909.16    148.45 o
  15   1  -8     7711.31     8065.30    471.75 o
  16   1  -8    11579.84    11483.33    293.81 o
  17   1  -8     4310.16     4581.37    249.82 o
  18   1  -8      945.20      924.82    210.85 o
  19   1  -8       20.92      104.52    226.44 o
  20   1  -8      116.96      154.83    249.12 o
  21   1  -8     1119.00     1368.22    291.32 o
   0   2  -8     1882.34     1643.61    150.01 o
   1   2  -8    14356.48    14092.93    156.99 o
   2   2  -8     1587.65     1616.91    110.41 o
   3   2  -8      220.67      233.98     95.49 o
   4   2  -8      592.19      534.70     43.75 o
   5   2  -8   109431.78   108982.67    840.25 o
   6   2  -8     1784.45     1876.35     88.36 o
   7   2  -8     5424.97     6003.85    114.82 o
   8   2  -8      582.37      534.11    134.26 o
   9   2  -8     2184.98     2134.77    145.32 o
  10   2  -8     1726.33     1612.47    117.95 o
  11   2  -8    13802.79    13617.35    265.63 o
  12   2  -8     1071.47     1032.37    124.63 o
  13   2  -8     5694.17     5778.25    184.73 o
  14   2  -8      754.81      799.23    131.14 o
  15   2  -8    19596.43    19765.66    312.17 o
  16   2  -8     1675.00     1761.16    208.00 o
  17   2  -8     1005.19     1152.57    244.25 o
  18   2  -8      790.15      817.14    214.48 o
  19   2  -8     5994.89     6158.16    296.06 o
  20   2  -8       76.21      -82.43    249.91 o
   0   3  -8   101915.48   100617.14    689.60 o
   1   3  -8    18551.17    18702.11    255.41 o
   2   3  -8    27066.07    28134.62    204.18 o
   3   3  -8      571.60      473.81     92.43 o
   4   3  -8     1750.03     1813.90    119.50 o
   5   3  -8      849.13      746.24     88.65 o
   6   3  -8    50990.54    49422.39    394.64 o
   7   3  -8    11629.43    12466.33    175.08 o
   8   3  -8     1332.27     1364.84     79.64 o
   9   3  -8     1831.11     1731.58    155.55 o
  10   3  -8    16470.84    15730.19    260.56 o
  11   3  -8     7560.57     6948.17    206.01 o
  12   3  -8     1055.10      889.77    155.14 o
  13   3  -8     1034.11      791.91    135.56 o
  14   3  -8      567.86      397.83    154.62 o
  15   3  -8     5808.97     6127.41    357.17 o
  16   3  -8     6484.76     6510.55    228.08 o
  17   3  -8     4007.90     4292.71    349.94 o
  18   3  -8      624.39      831.81    220.62 o
  19   3  -8       76.56       42.53    231.98 o
  20   3  -8      966.63     1110.62    287.86 o
   0   4  -8    10530.18    11353.08    581.01 o
   1   4  -8      675.45      612.24     61.35 o
   2   4  -8     6619.72     6503.72    217.84 o
   3   4  -8     1818.27     2073.19    301.85 o
   4   4  -8    18434.61    17799.56    162.16 o
   5   4  -8      415.73      372.86     46.45 o
   6   4  -8    10434.55    10223.71    232.60 o
   7   4  -8     3775.20     3641.67    183.46 o
   8   4  -8     1537.48     1514.10    162.11 o
   9   4  -8     4312.89     4275.63    195.49 o
  10   4  -8     8796.98     9052.48    252.36 o
  11   4  -8       63.96      -12.00    193.19 o
  12   4  -8     7550.88     7307.29    223.19 o
  13   4  -8      109.94       59.71    169.29 o
  14   4  -8     3341.22     3241.85    232.04 o
  15   4  -8      631.65     1288.41    239.35 o
  16   4  -8     2124.98     2584.68    256.66 o
  17   4  -8       10.41      170.75    219.09 o
  20   4  -8     6257.41     6047.73    450.77 o
   0   5  -8   183501.66   183774.84    990.63 o
   1   5  -8     9778.16     9706.38    166.85 o
   2   5  -8    81592.77    82669.93    880.59 o
   3   5  -8     5673.24     5495.90    347.64 o
   4   5  -8    26116.04    24731.17    317.29 o
   5   5  -8    20257.32    20330.16    294.05 o
   6   5  -8    26233.62    24968.97    522.40 o
   7   5  -8     8578.04     8510.68    229.37 o
   8   5  -8      113.80      -12.70    167.47 o
   9   5  -8      723.53      763.57    173.79 o
  10   5  -8     6646.72     6775.38    223.04 o
  11   5  -8     3546.68     3491.40    251.64 o
  12   5  -8     1913.74     1532.74    182.56 o
  13   5  -8       30.96        4.94    175.76 o
  14   5  -8     7018.86     6951.70    250.78 o
  15   5  -8     4836.30     5089.32    242.65 o
  16   5  -8     8755.86     8495.39    342.99 o
  17   5  -8     3365.60     3608.82    293.72 o
   0   6  -8    46042.95    45085.66    597.37 o
   1   6  -8    10458.81    10439.06    276.38 o
   2   6  -8    23059.60    22290.57    328.80 o
   3   6  -8     1222.84     1368.00    299.27 o
   4   6  -8     4213.82     3839.70    195.53 o
   5   6  -8    44247.41    43336.63    405.60 o
   6   6  -8     9090.18     8508.05    243.07 o
   7   6  -8     1251.31     1360.45    174.50 o
   8   6  -8     3211.04     3170.29    205.16 o
   9   6  -8     1145.33      857.33    186.19 o
  10   6  -8     3076.50     2721.32    287.83 o
  11   6  -8     6362.72     5933.09    412.43 o
  12   6  -8      733.55      651.20    199.88 o
  13   6  -8     7526.41     7033.44    256.58 o
  14   6  -8      543.04      572.17    205.04 o
  15   6  -8    13654.54    13607.21    335.80 o
  16   6  -8     3523.00     3466.21    252.07 o
  17   6  -8      462.41      602.35    257.00 o
  18   6  -8     1285.15     1395.97    278.07 o
   0   7  -8    32684.88    32167.71    553.97 o
   1   7  -8     9927.70    10360.93    417.20 o
   2   7  -8     3087.49     3229.44    214.44 o
   3   7  -8      347.99      550.19    325.61 o
   4   7  -8     3244.42     3376.92    204.60 o
   5   7  -8     2987.22     3214.90    214.68 o
   6   7  -8    11181.29    10592.86    341.98 o
   7   7  -8     4396.52     4327.13    212.44 o
   8   7  -8     1212.81     1113.85    199.27 o
   9   7  -8      341.73      205.08    200.52 o
  10   7  -8    13025.78    12467.75    364.79 o
  11   7  -8     2911.52     2939.35    224.02 o
  12   7  -8      868.43      840.97    193.05 o
  13   7  -8      569.95      626.52    198.63 o
  14   7  -8      697.17      525.69    212.23 o
  15   7  -8      597.29      702.90    224.44 o
  16   7  -8     1942.12     1784.12    231.43 o
  17   7  -8     1753.00     1643.09    290.10 o
  18   7  -8     1391.12     1349.43    311.23 o
   0   8  -8    10286.58    10364.21    392.98 o
   1   8  -8     1895.29     2100.43    223.42 o
   2   8  -8    12705.11    12950.69    452.70 o
   3   8  -8      484.65      416.75    193.31 o
   4   8  -8    11236.44    10195.89    559.38 o
   5   8  -8     1811.02     1859.54    201.30 o
   6   8  -8     2754.74     2479.76    473.64 o
   7   8  -8     1436.33     1377.83    193.31 o
   8   8  -8     2622.29     2376.36    208.45 o
   9   8  -8     4041.02     3660.59    225.09 o
  10   8  -8     2371.85     2113.25    226.75 o
  11   8  -8      227.78      147.78    184.64 o
  12   8  -8     2756.10     2576.45    224.39 o
  13   8  -8      243.05      184.73    202.53 o
  14   8  -8      297.27      199.08    211.72 o
  15   8  -8     1321.47     1491.89    244.61 o
  16   8  -8      307.04      283.73    222.67 o
  17   8  -8       11.90      -73.66    237.26 o
  18   8  -8      506.23      558.29    327.01 o
  19   8  -8      157.55      175.22    324.29 o
   0   9  -8    39315.19    41141.88    664.06 o
   1   9  -8     5212.99     5494.99    280.17 o
   2   9  -8    22543.91    21334.23    522.98 o
   3   9  -8     1752.02     2119.67    229.79 o
   4   9  -8    12403.60    12593.58    309.24 o
   5   9  -8     8378.85     8165.44    272.31 o
   6   9  -8     7811.46     7667.34    282.22 o
   7   9  -8     5596.70     5753.93    268.69 o
   8   9  -8       41.19       70.67    214.27 o
   9   9  -8      500.55      507.12    212.14 o
  10   9  -8      792.94      605.12    206.42 o
  11   9  -8     1284.05     1211.11    213.60 o
  12   9  -8      693.28      660.07    225.86 o
  13   9  -8      139.35      162.30    217.40 o
  14   9  -8     2359.56     2352.65    236.33 o
  15   9  -8     2546.05     2408.21    262.82 o
  16   9  -8     2030.54     1804.14    246.40 o
  17   9  -8     1783.76     1858.55    259.93 o
  18   9  -8      104.57      315.75    338.33 o
   0  10  -8    21350.19    21132.83    549.49 o
   1  10  -8     5601.22     6051.79    307.16 o
   2  10  -8     8851.09     8686.68    450.82 o
   3  10  -8        7.49      -41.17    213.33 o
   4  10  -8      985.79      858.51    221.07 o
   5  10  -8     4838.05     4660.60    258.65 o
   6  10  -8     3919.11     3770.94    243.64 o
   7  10  -8     1896.89     1573.63    218.43 o
   8  10  -8     1009.55      759.82    213.96 o
   9  10  -8      622.51      432.93    228.74 o
  10  10  -8     2229.67     1872.29    217.71 o
  11  10  -8      295.61      379.08    220.96 o
  12  10  -8     1091.19      848.04    235.42 o
  13  10  -8     6759.29     6309.12    295.28 o
  14  10  -8      732.59      829.62    223.46 o
  15  10  -8     5335.72     5456.32    300.05 o
  16  10  -8     2516.64     2260.03    251.00 o
  17  10  -8      240.88      262.98    372.47 o
   0  11  -8     6352.24     6495.29    449.99 o
   1  11  -8     3381.89     3110.25    268.71 o
   2  11  -8      883.55      760.93    395.84 o
   3  11  -8      151.47      298.30    245.29 o
   4  11  -8     2296.95     2129.77    227.83 o
   5  11  -8      763.04      762.04    234.38 o
   6  11  -8     1569.43     1407.99    244.50 o
   7  11  -8     1530.48     1527.18    244.10 o
   8  11  -8      391.42      385.75    216.00 o
   9  11  -8     2067.63     1761.19    248.73 o
  10  11  -8     2970.05     2916.24    248.71 o
  11  11  -8     1181.65     1083.94    251.71 o
  12  11  -8     1652.84     1579.43    257.34 o
  13  11  -8       66.25      236.40    235.04 o
  14  11  -8      998.22      885.42    232.59 o
  15  11  -8      206.88      263.67    248.97 o
  16  11  -8       89.78      240.51    228.46 o
   0  12  -8     6605.70     6555.31    465.47 o
   1  12  -8     1764.41     1873.51    282.03 o
   2  12  -8     7089.14     7649.13    485.84 o
   3  12  -8       62.39      112.84    232.47 o
   4  12  -8     6505.41     6643.54    306.88 o
   5  12  -8     1010.64     1167.88    244.22 o
   6  12  -8     1660.32     1380.51    238.42 o
   7  12  -8       88.46       54.12    238.33 o
   8  12  -8      926.90      888.68    255.41 o
   9  12  -8      458.96      593.48    245.20 o
  10  12  -8      310.55      295.58    226.44 o
  11  12  -8      680.37      631.14    247.85 o
  12  12  -8     1402.86     1488.09    254.48 o
  13  12  -8       50.40      -39.36    228.32 o
  14  12  -8      251.12      276.47    245.06 o
  15  12  -8      245.49      444.94    260.47 o
  16  12  -8       75.97      -82.12    314.37 o
   0  13  -8     3897.57     3816.19    418.63 o
   1  13  -8     1034.09      990.37    254.51 o
   2  13  -8     3768.07     3645.98    420.44 o
   3  13  -8      448.73      535.35    413.44 o
   4  13  -8     1724.02     1927.13    232.14 o
   5  13  -8     2711.32     2839.19    355.30 o
   6  13  -8      829.66      817.29    232.58 o
   7  13  -8     2277.71     2129.38    265.14 o
   8  13  -8      416.79      264.94    258.22 o
   9  13  -8      238.45      415.37    255.23 o
  10  13  -8      215.72      -18.18    228.01 o
  11  13  -8      274.73      325.98    239.37 o
  12  13  -8      235.08      -19.86    235.78 o
  13  13  -8      207.44       88.52    229.94 o
  14  13  -8      364.96      538.16    269.31 o
   0  14  -8     4843.69     4769.23    436.77 o
   1  14  -8      611.17      752.97    271.19 o
   2  14  -8     1841.67     1903.61    295.72 o
   3  14  -8       53.59      -42.47    419.36 o
   4  14  -8      396.56      368.14    252.17 o
   5  14  -8     1184.39     1236.47    272.22 o
   6  14  -8     1116.41     1071.96    252.56 o
   7  14  -8      375.09      470.28    260.54 o
   8  14  -8      201.15      137.07    269.07 o
   9  14  -8       89.93      138.16    255.40 o
  10  14  -8      376.66      647.51    243.81 o
  11  14  -8      346.43      372.90    237.78 o
  12  14  -8       95.86      127.56    233.03 o
  13  14  -8     1799.11     1949.67    377.77 o
   0  15  -8     1189.67     1095.00    430.22 o
   1  15  -8      886.95      848.03    279.16 o
   2  15  -8      483.15      662.66    302.58 o
   3  15  -8      450.74      509.46    434.45 o
   4  15  -8      739.87     1103.87    377.24 o
   5  15  -8       14.46       65.51    275.40 o
   6  15  -8      231.53      202.97    264.19 o
   7  15  -8      849.50      883.96    269.74 o
   8  15  -8      106.45      186.96    269.81 o
   9  15  -8      757.11      744.29    286.71 o
  10  15  -8      464.46      601.76    270.79 o
  11  15  -8       14.58      164.07    262.76 o
  12  15  -8      349.37      361.88    364.09 o
   0  16  -8     3468.69     3094.62    469.46 o
   1  16  -8      292.67      446.94    282.31 o
   2  16  -8     3659.33     4035.95    325.82 o
   3  16  -8      111.90       50.21    397.24 o
   4  16  -8     3007.55     3209.88    462.05 o
   5  16  -8      533.10      699.14    295.84 o
   6  16  -8      690.02      604.76    277.09 o
   7  16  -8      120.62       18.41    271.96 o
   8  16  -8      238.48      391.49    270.21 o
   9  16  -8       68.13      118.52    286.16 o
  10  16  -8       15.49      322.86    296.59 o
   0  17  -8      112.21      385.25    377.03 o
   1  17  -8      188.95      217.04    307.46 o
   2  17  -8      351.01      256.69    300.47 o
   3  17  -8      136.26      164.96    286.01 o
   4  17  -8       53.50      368.41    477.52 o
   5  17  -8      209.95      369.43    302.32 o
   6  17  -8      109.14      147.39    261.29 o
   7  17  -8      384.98      365.19    301.96 o
   8  17  -8       54.28      -43.80    260.08 o
   0  18  -8      448.55      512.45    401.23 o
   1  18  -8       74.15       59.46    323.79 o
   2  18  -8       60.62      293.33    311.53 o
   3  18  -8       68.86      277.96    291.10 o
   4  18  -8       10.48      229.39    440.24 o
   2   0  -7    59285.33    58140.63    517.95 o
   4   0  -7    60537.86    61488.94   1040.22 o
   6   0  -7     3140.55     2998.02    120.33 o
   8   0  -7    16954.32    16870.52    378.28 o
  10   0  -7     8717.94     8417.54    211.52 o
  12   0  -7     1817.95     1716.01    127.07 o
  14   0  -7    42323.01    42331.88    358.69 o
  16   0  -7    12564.34    12742.20    443.04 o
  18   0  -7       78.87       58.00    293.43 o
  20   0  -7     5014.20     5373.57    450.25 o
   1   1  -7   108602.52   110422.12    435.55 o
   2   1  -7       34.46      102.92     94.90 o
   3   1  -7     7331.66     7300.88    119.12 o
   4   1  -7    67961.31    70603.63    424.38 o
   5   1  -7    12259.45    11900.54    114.62 o
   6   1  -7    50611.77    52149.58    226.97 o
   7   1  -7    25173.29    25285.13    255.69 o
   8   1  -7      824.16      756.57     57.96 o
   9   1  -7    12658.37    12773.35    115.12 o
  10   1  -7    20620.60    20386.88    155.78 o
  11   1  -7     5779.76     5826.98    104.91 o
  12   1  -7     6013.33     5923.53    145.94 o
  13   1  -7      552.13      736.25    128.16 o
  14   1  -7     3934.86     4460.99    156.81 o
  15   1  -7     7858.88     7614.34    185.66 o
  16   1  -7     4685.31     4701.71    251.27 o
  17   1  -7     2231.53     2570.45    234.15 o
  18   1  -7      308.99      439.08    218.55 o
  19   1  -7     1109.71     1145.07    242.61 o
  20   1  -7     1652.17     2141.74    283.18 o
  21   1  -7     2731.13     3032.47    318.35 o
   1   2  -7    99283.34    99111.55    872.37 o
   2   2  -7     2392.32     2476.72    105.00 o
   3   2  -7      391.34      467.57     90.21 o
   4   2  -7     1739.77     1903.91     99.10 o
   5   2  -7    17727.34    17332.09    140.86 o
   6   2  -7     2399.50     2456.77    100.44 o
   7   2  -7    18997.01    18998.60    415.69 o
   8   2  -7      590.85      465.16     96.40 o
   9   2  -7    42581.78    41328.91    415.11 o
  10   2  -7      340.58      298.70     64.42 o
  11   2  -7    11791.83    11619.73    126.45 o
  12   2  -7      787.54      724.42     90.05 o
  13   2  -7     2818.51     2614.88    162.15 o
  14   2  -7       59.67       11.32    145.45 o
  15   2  -7    16259.20    16310.43    277.30 o
  16   2  -7      208.78      479.34    167.63 o
  17   2  -7     3002.40     3228.12    238.13 o
  18   2  -7      199.34      121.23    207.01 o
  19   2  -7     3757.59     3895.67    277.30 o
  20   2  -7      132.64      363.03    255.40 o
  21   2  -7     4211.44     4692.84    336.16 o
   1   3  -7   123608.33   122259.16   1197.06 o
   2   3  -7     5458.94     5547.15    121.07 o
   3   3  -7    20606.28    19823.14    190.95 o
   4   3  -7    33015.87    32891.12    193.17 o
   5   3  -7    20036.70    19121.22    190.38 o
   6   3  -7    25378.00    24035.31    207.32 o
   7   3  -7    22589.30    21614.17    310.84 o
   8   3  -7     5486.53     5659.07    316.85 o
   9   3  -7     5609.95     5229.94    261.40 o
  10   3  -7     7490.13     7360.71    292.76 o
  11   3  -7     2230.08     2155.78     67.86 o
  12   3  -7     1887.73     1807.87    139.65 o
  13   3  -7     1261.64     1150.11    142.95 o
  14   3  -7     9952.90    10309.73    316.12 o
  15   3  -7    12024.92    11620.06    258.42 o
  16   3  -7     5976.25     6168.28    228.28 o
  17   3  -7     4182.93     4245.12    220.57 o
  18   3  -7       11.00     -149.67    303.50 o
  19   3  -7      794.92      701.35    333.55 o
  20   3  -7     1975.39     1995.61    405.53 o
  21   3  -7     2935.55     3436.04    323.67 o
   1   4  -7    11823.09    12019.77    146.64 o
   2   4  -7    22894.78    23071.84    288.94 o
   3   4  -7     5320.22     5036.73    293.53 o
   4   4  -7    50656.71    51423.29    383.21 o
   5   4  -7    10792.69    10644.14    222.33 o
   6   4  -7     6566.45     6460.12    194.14 o
   7   4  -7     7188.65     7016.68    199.95 o
   8   4  -7     8267.36     8339.75    206.19 o
   9   4  -7     2239.29     2059.79    258.47 o
  10   4  -7     5881.70     4976.77    496.18 o
  11   4  -7     1925.48     1731.77    175.55 o
  12   4  -7     1533.18     1306.99    177.99 o
  13   4  -7     2012.81     1724.65    319.76 o
  14   4  -7    21019.29    21218.69    331.82 o
  15   4  -7     1718.65     1874.68    193.57 o
  16   4  -7     7494.09     7405.87    244.89 o
  17   4  -7     1977.60     1922.88    195.18 o
  18   4  -7      183.77       52.95    287.02 o
  19   4  -7     1021.63      935.44    323.63 o
  20   4  -7     3356.32     3135.65    397.80 o
   1   5  -7    61222.57    62568.88    728.00 o
   2   5  -7     1527.85     1520.54    284.62 o
   3   5  -7     6868.97     6769.77    191.71 o
   4   5  -7    17867.98    17201.47    263.91 o
   5   5  -7     7012.19     7157.52    205.00 o
   6   5  -7    16727.14    17209.94    577.65 o
   7   5  -7    23209.98    23447.81    303.79 o
   8   5  -7     3409.87     3095.51    189.04 o
   9   5  -7    11778.86    11658.77    250.22 o
  10   5  -7     9103.97     8856.77    240.69 o
  11   5  -7     6095.30     5813.79    248.59 o
  12   5  -7     1254.96      926.27    232.07 o
  13   5  -7     3221.14     3136.88    211.91 o
  14   5  -7     4045.48     4404.25    314.26 o
  15   5  -7     1865.16     2029.07    253.43 o
  16   5  -7     3158.21     3239.94    285.39 o
  17   5  -7     1122.07      979.71    247.75 o
  18   5  -7      533.24      481.65    243.29 o
   1   6  -7    42480.95    43650.75    402.13 o
   2   6  -7     4959.27     4857.61    294.83 o
   3   6  -7     2683.71     2915.28    179.55 o
   4   6  -7     6725.46     6372.42    205.30 o
   5   6  -7     3164.30     3089.09    184.83 o
   6   6  -7     9801.92     9648.78    234.39 o
   7   6  -7     2167.45     2061.11    189.48 o
   8   6  -7     3383.08     3399.62    190.35 o
   9   6  -7    19105.67    18454.35    303.77 o
  10   6  -7     1358.58     1620.03    363.19 o
  11   6  -7     2780.67     2686.70    216.05 o
  12   6  -7     2561.38     2375.22    208.53 o
  13   6  -7      202.08       58.90    187.22 o
  14   6  -7     1492.80     1534.38    209.28 o
  15   6  -7     6074.49     6331.91    259.58 o
  16   6  -7      186.18      751.53    273.50 o
  17   6  -7      416.06      840.03    258.06 o
  18   6  -7      201.43      166.63    249.85 o
  19   6  -7     2244.13     2129.64    308.05 o
   1   7  -7    43622.20    43040.73    410.81 o
   2   7  -7     4960.78     5298.22    337.02 o
   3   7  -7    26641.04    26878.74    431.66 o
   4   7  -7    19142.02    18717.82    301.02 o
   5   7  -7    20981.09    20858.19    430.75 o
   6   7  -7    11964.49    11749.93    264.45 o
   7   7  -7    10062.35     9582.41    256.99 o
   8   7  -7     6950.31     6481.52    249.06 o
   9   7  -7      552.92      369.39    195.97 o
  10   7  -7     1127.62     1162.19    193.64 o
  11   7  -7      198.83      221.81    200.44 o
  12   7  -7      271.76      223.88    191.78 o
  13   7  -7     2292.38     2285.08    217.12 o
  14   7  -7     7115.20     7007.66    270.96 o
  15   7  -7     5123.73     4943.60    253.48 o
  16   7  -7     3337.54     3644.73    520.49 o
  17   7  -7     2362.38     2079.36    299.27 o
  18   7  -7      205.53     -138.69    267.63 o
  19   7  -7      407.15      358.91    289.80 o
   1   8  -7    12349.23    12357.72    287.39 o
   2   8  -7     8568.50     8894.53    245.58 o
   3   8  -7     6210.63     6455.52    233.62 o
   4   8  -7    12495.63    12845.13    325.76 o
   5   8  -7     5730.92     5360.90    112.48 o
   6   8  -7     2996.26     2693.91    221.54 o
   7   8  -7     6181.34     5849.10    241.84 o
   8   8  -7    11175.09    11168.60    280.72 o
   9   8  -7     1191.95     1024.22    206.64 o
  10   8  -7      219.86      221.16    205.49 o
  11   8  -7     3326.78     3015.72    294.52 o
  12   8  -7      474.95      334.75    191.37 o
  13   8  -7     1765.75     1628.19    216.96 o
  14   8  -7    10052.34    10488.35    311.54 o
  15   8  -7     1448.94     1599.10    222.10 o
  16   8  -7     3990.39     4058.41    470.13 o
  17   8  -7     1548.75     1493.76    239.69 o
  18   8  -7      635.33      724.36    303.08 o
  19   8  -7      974.78     1228.51    339.50 o
   1   9  -7    13495.62    13742.00    451.65 o
   2   9  -7     2168.60     2215.85    217.26 o
   3   9  -7     9698.22     9972.40    269.29 o
   4   9  -7     5208.90     5524.46    396.86 o
   5   9  -7      693.66      618.52    241.67 o
   6   9  -7     3395.49     2753.71    261.67 o
   7   9  -7     4006.13     4148.50    230.84 o
   8   9  -7     5540.66     5253.98    249.95 o
   9   9  -7     6614.24     6016.90    496.35 o
  10   9  -7     3688.32     3069.55    236.90 o
  11   9  -7     2684.46     2589.15    232.78 o
  12   9  -7      714.09      672.80    210.59 o
  13   9  -7     3798.17     3507.05    248.76 o
  14   9  -7      416.68      601.42    233.30 o
  15   9  -7      263.35      302.86    211.05 o
  16   9  -7      411.49      461.04    250.18 o
  17   9  -7     1071.35      915.42    244.46 o
  18   9  -7      520.24      258.38    330.54 o
   1  10  -7    11483.77    10588.86    424.12 o
   2  10  -7      577.66      747.64    200.36 o
   3  10  -7     5904.96     6380.79    261.79 o
   4  10  -7     5018.78     4704.26    262.44 o
   5  10  -7     2112.78     2056.28    360.31 o
   6  10  -7     5661.51     5268.39    263.52 o
   7  10  -7      934.14      860.31    337.83 o
   8  10  -7     1300.18     1274.02    230.77 o
   9  10  -7     4227.09     4048.90    247.05 o
  10  10  -7     1354.69     1332.75    228.82 o
  11  10  -7      775.37      788.73    227.32 o
  12  10  -7     2548.46     2193.66    242.39 o
  13  10  -7       84.38      108.12    229.15 o
  14  10  -7       98.38      144.55    215.84 o
  15  10  -7     2275.56     2598.98    262.41 o
  16  10  -7        7.86     -144.79    217.66 o
  17  10  -7      198.64       65.16    331.76 o
  18  10  -7      344.23      276.48    350.83 o
   1  11  -7     3911.53     3799.51    385.19 o
   2  11  -7     2807.01     2602.46    251.47 o
   3  11  -7     6259.56     6402.24    287.18 o
   4  11  -7     2521.65     2307.18    236.53 o
   5  11  -7     4811.17     4983.48    304.29 o
   6  11  -7     1968.20     1917.57    254.85 o
   7  11  -7     1721.16     1694.40    247.78 o
   8  11  -7     2663.26     2461.80    248.25 o
   9  11  -7      351.45      282.60    222.96 o
  10  11  -7      222.14        6.49    223.57 o
  11  11  -7       59.11      -43.75    236.09 o
  12  11  -7       37.02      269.25    442.74 o
  13  11  -7     1195.01     1003.08    239.06 o
  14  11  -7     3324.74     3362.80    254.75 o
  15  11  -7      984.23      934.05    252.57 o
  16  11  -7     1039.05     1296.78    319.71 o
  17  11  -7      516.65      463.85    298.04 o
   1  12  -7     5514.21     5514.78    292.08 o
   2  12  -7     3784.77     4095.13    273.91 o
   3  12  -7     3553.54     3238.51    238.25 o
   4  12  -7     1903.29     1954.32    251.98 o
   5  12  -7     1652.00     1550.22    247.42 o
   6  12  -7     1366.16     1489.42    244.00 o
   7  12  -7     1499.62     1573.01    253.49 o
   8  12  -7     4405.24     3956.63    267.28 o
   9  12  -7      424.12      422.82    239.54 o
  10  12  -7      214.31      181.71    212.47 o
  11  12  -7      990.12     1062.62    238.29 o
  12  12  -7      446.29      337.51    224.43 o
  13  12  -7      927.53      951.34    224.04 o
  14  12  -7     1499.92     1566.16    260.60 o
  15  12  -7      524.72      737.92    309.94 o
  16  12  -7      748.35      816.34    361.63 o
   1  13  -7     2614.40     2672.95    277.11 o
   2  13  -7     1107.80     1089.70    395.95 o
   3  13  -7     3900.64     4053.55    271.51 o
   4  13  -7      566.79      624.17    252.14 o
   5  13  -7      360.96      321.31    241.65 o
   6  13  -7      157.38      201.05    243.76 o
   7  13  -7      689.42      573.27    256.59 o
   8  13  -7     2322.92     2366.07    253.21 o
   9  13  -7     1082.89     1002.96    261.31 o
  10  13  -7       82.56       -8.48    237.72 o
  11  13  -7      967.56      834.22    233.76 o
  12  13  -7      140.92      215.39    237.33 o
  13  13  -7     1523.20     1552.60    267.09 o
  14  13  -7      318.84      566.25    345.90 o
  15  13  -7      279.40      177.08    318.26 o
   1  14  -7     2551.40     2145.87    281.27 o
   2  14  -7      170.49      347.22    395.98 o
   3  14  -7     3702.74     4217.61    282.71 o
   4  14  -7      957.38     1122.10    253.85 o
   5  14  -7      672.97      959.56    238.85 o
   6  14  -7      831.38      682.34    252.66 o
   7  14  -7      141.86      166.66    265.27 o
   8  14  -7      362.62      337.64    272.55 o
   9  14  -7     1258.56     1518.90    285.30 o
  10  14  -7      365.03      439.58    270.57 o
  11  14  -7      172.37      175.00    264.80 o
  12  14  -7      699.94      655.02    270.30 o
  13  14  -7      499.58      785.95    360.61 o
  14  14  -7      200.38      213.33    300.96 o
   1  15  -7      515.76      518.76    260.78 o
   2  15  -7      875.95      936.80    380.68 o
   3  15  -7     1808.56     2020.81    262.16 o
   4  15  -7      277.57      460.01    245.62 o
   5  15  -7      707.04      646.03    272.50 o
   6  15  -7      131.89      239.51    266.48 o
   7  15  -7      254.50      327.27    270.46 o
   8  15  -7      250.22      129.48    261.21 o
   9  15  -7      171.13      285.61    233.28 o
  10  15  -7       33.63      134.85    260.11 o
  11  15  -7        8.45      282.90    343.85 o
  12  15  -7       28.77      241.98    323.11 o
   1  16  -7      788.12      604.25    293.15 o
   2  16  -7      765.45      587.79    300.16 o
   3  16  -7      431.64     1049.42    456.05 o
   4  16  -7      195.26      263.78    241.76 o
   5  16  -7       86.72      125.96    258.44 o
   6  16  -7      368.63      546.17    288.17 o
   7  16  -7      227.32      357.72    246.67 o
   8  16  -7     1400.52     1363.33    294.54 o
   9  16  -7        6.97      142.88    276.71 o
  10  16  -7      179.74      269.78    310.98 o
  11  16  -7      134.22      235.45    316.79 o
   1  17  -7      206.51      423.99    284.08 o
   2  17  -7      290.69      253.54    288.65 o
   3  17  -7      757.41     1065.47    420.84 o
   4  17  -7       19.67      233.49    262.96 o
   5  17  -7      157.50      442.47    289.92 o
   6  17  -7       17.34      139.00    271.32 o
   7  17  -7       51.51      203.96    279.97 o
   8  17  -7      633.10      666.87    276.78 o
   1  18  -7      657.28      527.37    289.25 o
   2  18  -7       12.34      195.38    311.78 o
   3  18  -7      966.08     1202.73    321.86 o
   4  18  -7       88.91      544.50    458.11 o
   5  18  -7      342.64      941.26    298.40 o
   0   0  -6   371164.38   375597.63   4388.83 o
   2   0  -6    50717.78    51894.36    553.82 o
   4   0  -6     1000.64      982.40     82.10 o
   6   0  -6    83769.45    85965.13    783.34 o
   8   0  -6     8650.89     8793.45    127.41 o
  10   0  -6    46278.15    45964.85    304.00 o
  12   0  -6      843.33      945.54    125.91 o
  14   0  -6    15962.64    15558.47    285.06 o
  16   0  -6    33156.38    33553.59    640.42 o
  18   0  -6      378.24      775.96    314.27 o
  20   0  -6      469.33     1016.94    383.40 o
   0   1  -6    35713.59    36062.27    277.05 o
   1   1  -6    24328.88    25252.70    168.58 o
   2   1  -6      798.43     1013.75     92.80 o
   3   1  -6    17775.00    18755.06    131.06 o
   4   1  -6     5821.62     5791.75    120.69 o
   5   1  -6    87522.97    86611.23    565.40 o
   6   1  -6    27936.04    28339.34    158.38 o
   7   1  -6    12752.74    13697.24    186.17 o
   8   1  -6     8690.97     8879.57    108.71 o
   9   1  -6     2137.05     2174.13     77.44 o
  10   1  -6     4658.88     4749.01     96.75 o
  11   1  -6    17642.28    16996.71    209.61 o
  12   1  -6    14322.44    13968.96    160.64 o
  13   1  -6     3536.18     3597.35    115.90 o
  14   1  -6     3828.33     3928.04    127.41 o
  15   1  -6     4742.96     4817.94    172.49 o
  16   1  -6     1449.58     1531.57    156.47 o
  17   1  -6      156.64      329.62    213.71 o
  18   1  -6      242.69      247.10    225.20 o
  19   1  -6      801.19      770.56    277.87 o
  20   1  -6     3181.80     3505.09    432.47 o
  21   1  -6     2609.35     2640.01    308.95 o
   0   2  -6     1501.79     1393.57    129.51 o
   1   2  -6    67082.45    68083.09    383.54 o
   2   2  -6     6806.95     6776.88    127.38 o
   3   2  -6    28099.94    29178.02    253.30 o
   4   2  -6     4743.23     5301.47     91.36 o
   5   2  -6     4197.77     4640.90     91.41 o
   6   2  -6     1559.83     1448.58    132.99 o
   7   2  -6    70259.19    66428.34    309.94 o
   8   2  -6       28.38       39.99     50.73 o
   9   2  -6    64884.45    64301.14    229.42 o
  10   2  -6      330.56      267.56     65.93 o
  11   2  -6     4553.34     4493.97     99.53 o
  12   2  -6      109.81      117.48     82.67 o
  13   2  -6    11201.81    10586.95    151.23 o
  14   2  -6       16.98       33.83    152.48 o
  15   2  -6    17802.04    17301.08    289.37 o
  16   2  -6       74.36      132.87    169.27 o
  17   2  -6     6827.04     7154.08    514.46 o
  18   2  -6      193.85      152.55    292.02 o
  19   2  -6      426.49      511.92    239.91 o
  20   2  -6      351.07      454.34    253.11 o
  21   2  -6     1666.34     1817.99    296.30 o
   0   3  -6    91564.41    92722.67    554.86 o
   1   3  -6     5556.39     5445.18    124.18 o
   2   3  -6     6286.37     6561.71    118.37 o
   3   3  -6     9607.31     9109.81    105.58 o
   4   3  -6      807.63      727.02     53.77 o
   5   3  -6    55577.25    56379.88   1424.64 o
   6   3  -6    22835.92    22163.40    254.29 o
   7   3  -6    23630.89    23464.42    350.11 o
   8   3  -6    10815.17    11069.82    207.97 o
   9   3  -6     2645.10     2528.00    122.95 o
  10   3  -6     5240.81     5027.52    126.45 o
  11   3  -6    16200.20    15509.04    220.28 o
  12   3  -6    17650.93    17283.25    149.77 o
  13   3  -6     1721.95     1582.90    166.56 o
  14   3  -6     3424.87     3411.21    202.10 o
  15   3  -6      892.35      878.63    180.80 o
  16   3  -6     2362.69     2594.29    196.53 o
  17   3  -6      224.72      276.66    174.63 o
  18   3  -6        3.34     -134.50    307.68 o
  19   3  -6     1307.52     1560.98    331.96 o
  20   3  -6     2819.28     2921.62    388.48 o
  21   3  -6     1708.48     2103.71    297.81 o
   0   4  -6   154801.22   155847.45    794.06 o
   1   4  -6       75.76       66.45     88.68 o
   2   4  -6    18880.44    17985.13    278.84 o
   3   4  -6     1772.80     1961.67    148.22 o
   4   4  -6      789.09      939.79    144.41 o
   5   4  -6    10406.68    10486.72    206.98 o
   6   4  -6    76185.38    74295.09    445.80 o
   7   4  -6     3568.18     3818.98    170.49 o
   8   4  -6     5973.56     5526.81    179.30 o
   9   4  -6     1777.96     1565.13    127.01 o
  10   4  -6    29748.51    29772.85    612.54 o
  11   4  -6     6366.09     5755.33    198.52 o
  12   4  -6      436.87      194.50    140.59 o
  13   4  -6     3043.39     2806.48    164.55 o
  14   4  -6    10012.73     9898.14    246.63 o
  15   4  -6      818.83      863.94    180.91 o
  16   4  -6    21053.71    20630.53    336.18 o
  17   4  -6      367.09      387.45    179.23 o
  18   4  -6      314.30      220.97    178.75 o
  19   4  -6      226.10      172.07    301.73 o
  20   4  -6      727.60     1190.66    371.83 o
  21   4  -6      115.89      146.21    361.89 o
   0   5  -6    56973.69    59370.78    584.59 o
   1   5  -6    17880.21    17906.85    248.36 o
   2   5  -6     6739.12     6639.40    188.36 o
   3   5  -6     1103.29      976.93    139.03 o
   4   5  -6     8589.69     8619.34    203.87 o
   5   5  -6    36714.93    36552.34    336.84 o
   6   5  -6    26006.08    25409.87    666.59 o
   7   5  -6      589.54      448.06    152.99 o
   8   5  -6     2862.06     2930.52    179.65 o
   9   5  -6     7427.17     7709.43    218.83 o
  10   5  -6       12.61       48.88     47.24 o
  11   5  -6     5120.98     4844.09    213.48 o
  12   5  -6     4928.31     4747.46    221.24 o
  13   5  -6     4204.02     4086.62    254.22 o
  14   5  -6     1542.30     1591.26    196.26 o
  15   5  -6     7927.86     7721.36    330.79 o
  16   5  -6     2178.42     2101.96    202.39 o
  17   5  -6      169.27      134.03    185.68 o
  18   5  -6      319.16      123.10    190.13 o
  19   5  -6      878.00      961.20    215.63 o
  20   5  -6     2469.53     3030.07    409.33 o
   0   6  -6    12976.89    13298.27    366.40 o
   1   6  -6    23018.05    23876.91    421.69 o
   2   6  -6    17258.24    18346.49    173.53 o
   3   6  -6     7140.53     7383.51    168.59 o
   4   6  -6    12556.34    11788.11    170.07 o
   5   6  -6      898.80      969.86    161.39 o
   6   6  -6     1855.11     1854.04    178.55 o
   7   6  -6    30105.47    30103.47    623.89 o
   8   6  -6      193.24      109.71    169.35 o
   9   6  -6    15207.66    14762.71    273.74 o
  10   6  -6      143.09      262.19    178.48 o
  11   6  -6     2388.72     2144.96    331.05 o
  12   6  -6     3503.91     3328.91    214.89 o
  13   6  -6     3861.00     3668.04    219.42 o
  14   6  -6     2542.72     2607.46    219.63 o
  15   6  -6     6221.35     5875.02    247.42 o
  16   6  -6      472.87      719.20    275.52 o
  17   6  -6     3758.06     3590.40    317.74 o
  18   6  -6      799.74      643.82    281.22 o
  19   6  -6      308.65      259.95    287.80 o
   0   7  -6    41642.72    41682.74    560.77 o
   1   7  -6     4992.52     4929.76    307.00 o
   2   7  -6     9582.33     9612.24    234.33 o
   3   7  -6     9568.98    10257.34    143.41 o
   4   7  -6     8327.26     8172.16    134.83 o
   5   7  -6    27408.46    26169.67    388.30 o
   6   7  -6     8578.05     7958.36    228.15 o
   7   7  -6     9180.06     9422.60    252.38 o
   8   7  -6     1938.39     1841.43    189.72 o
   9   7  -6     1850.15     1696.91    196.96 o
  10   7  -6     5978.63     5924.10    233.47 o
  11   7  -6     3540.36     3748.30    229.50 o
  12   7  -6     9015.37     8917.50    750.67 o
  13   7  -6     1868.08     1720.85    218.62 o
  14   7  -6      508.29      604.24    208.32 o
  15   7  -6      783.84      773.62    206.39 o
  16   7  -6     2930.19     3006.55    308.96 o
  17   7  -6       40.40      210.66    290.15 o
  18   7  -6      909.22      936.06    302.48 o
  19   7  -6     1354.10     1116.52    300.41 o
  20   7  -6      334.97      590.59    299.04 o
   0   8  -6    30717.74    29597.35    517.31 o
   1   8  -6      953.51     1123.98    163.72 o
   2   8  -6     5346.92     5569.42    365.25 o
   3   8  -6     1123.36     1249.78    185.51 o
   4   8  -6      436.90      395.48     94.10 o
   5   8  -6    19851.22    19001.79    749.01 o
   6   8  -6    10521.53     9623.71    452.63 o
   7   8  -6     4581.55     4482.87    229.49 o
   8   8  -6     4204.25     4053.91    227.18 o
   9   8  -6     2488.76     2620.35    220.62 o
  10   8  -6    14349.37    13302.75    334.54 o
  11   8  -6    10077.26     9621.17    283.74 o
  12   8  -6      415.38      155.00    219.87 o
  13   8  -6     4263.30     4141.28    243.96 o
  14   8  -6     3351.51     3383.20    233.22 o
  15   8  -6      461.87      576.97    225.14 o
  16   8  -6     3937.46     3792.48    247.63 o
  17   8  -6      259.86      315.78    271.24 o
  18   8  -6     1075.03      803.70    286.61 o
  19   8  -6      108.77     -100.12    284.38 o
   0   9  -6    15696.78    15603.58    427.64 o
   1   9  -6     3674.10     4017.75    216.71 o
   2   9  -6      136.21      172.41    166.53 o
   3   9  -6     2581.44     2948.08    210.78 o
   4   9  -6     1318.48     1354.85    197.24 o
   5   9  -6    10931.20    10503.03    264.04 o
   6   9  -6     8112.10     7821.25    267.85 o
   7   9  -6     5130.65     5316.07    252.82 o
   8   9  -6      241.78      454.33    209.16 o
   9   9  -6     7752.12     7516.90    275.28 o
  10   9  -6      385.86      194.89    197.43 o
  11   9  -6     1092.08     1399.99    267.33 o
  12   9  -6     2374.38     2244.63    247.51 o
  13   9  -6     2828.59     2676.08    223.15 o
  14   9  -6      108.54      223.90    219.85 o
  15   9  -6     7343.07     7810.81    602.87 o
  16   9  -6     1208.89     1394.55    236.04 o
  17   9  -6      198.13      183.20    233.31 o
  18   9  -6       91.60       -4.61    313.72 o
  19   9  -6      251.84      313.02    348.94 o
   0  10  -6     4476.94     4107.65    364.48 o
   1  10  -6     8916.01     9883.83    275.92 o
   2  10  -6     5926.21     5988.26    233.31 o
   3  10  -6     6314.30     6166.55    441.23 o
   4  10  -6     5152.63     5022.58    241.47 o
   5  10  -6     1597.98     1653.22    324.13 o
   6  10  -6     1339.14     1280.72    229.26 o
   7  10  -6    15412.48    16187.65    585.58 o
   8  10  -6      537.69      883.28    237.16 o
   9  10  -6     5503.07     5185.20    257.83 o
  10  10  -6      675.94      550.59    221.90 o
  11  10  -6        9.71       -5.88    211.46 o
  12  10  -6     1326.15     1511.95    222.43 o
  13  10  -6     2042.70     2265.35    241.13 o
  14  10  -6     2681.39     2589.00    246.72 o
  15  10  -6      570.22      827.61    233.26 o
  16  10  -6      521.23      583.23    219.21 o
  17  10  -6     1367.80     1113.31    333.33 o
  18  10  -6      665.53      542.56    346.23 o
   0  11  -6    21724.15    22641.05    547.85 o
   1  11  -6     1973.27     2208.32    369.59 o
   2  11  -6    12184.38    12474.46    313.93 o
   3  11  -6      715.09     1213.70    234.58 o
   4  11  -6     7081.70     7061.12    511.43 o
   5  11  -6     2778.57     2766.78    342.55 o
   6  11  -6     6828.13     6600.45    286.56 o
   7  11  -6     1778.71     1666.85    249.50 o
   8  11  -6      511.12      664.88    234.40 o
   9  11  -6      960.04      998.25    210.12 o
  10  11  -6      842.29      751.40    237.16 o
  11  11  -6      812.22      740.63    232.64 o
  12  11  -6     4867.40     5298.57    277.21 o
  13  11  -6      838.43      839.38    227.78 o
  14  11  -6      751.27      736.93    228.48 o
  15  11  -6      297.95      261.05    234.35 o
  16  11  -6      587.19      625.58    331.51 o
  17  11  -6       43.61      128.17    284.20 o
   0  12  -6     3784.40     3552.26    359.88 o
   1  12  -6      601.44      794.75    228.63 o
   2  12  -6     1065.37      983.32    215.70 o
   3  12  -6      400.43      475.95    238.71 o
   4  12  -6      848.97      764.67    238.53 o
   5  12  -6     6243.01     6305.08    298.26 o
   6  12  -6      402.97      510.42    289.13 o
   7  12  -6     1283.36      967.87    244.76 o
   8  12  -6     1231.07     1248.88    248.70 o
   9  12  -6      825.88      825.70    243.39 o
  10  12  -6     3725.96     3924.30    255.76 o
  11  12  -6     2007.34     2218.74    235.16 o
  12  12  -6      180.70      -24.18    210.98 o
  13  12  -6     1105.31     1271.11    246.79 o
  14  12  -6      785.22      984.18    340.35 o
  15  12  -6      280.33       46.54    285.21 o
  16  12  -6      408.57      438.07    338.78 o
   0  13  -6     5854.99     5161.13    437.32 o
   1  13  -6      119.97      431.36    348.16 o
   2  13  -6     1803.39     1907.53    257.38 o
   3  13  -6     1690.33     1755.38    227.80 o
   4  13  -6     2217.03     2762.83    258.40 o
   5  13  -6     3049.31     2960.57    266.23 o
   6  13  -6     1196.34     1373.57    253.36 o
   7  13  -6     2033.90     2259.72    278.67 o
   8  13  -6        1.93      213.62    233.87 o
   9  13  -6     3450.27     3677.40    277.87 o
  10  13  -6      637.75      775.92    256.05 o
  11  13  -6      745.20      773.57    254.22 o
  12  13  -6      624.25      740.65    259.53 o
  13  13  -6     1028.00     1526.86    349.04 o
  14  13  -6      254.91      695.89    299.04 o
  15  13  -6     2272.75     2441.71    393.92 o
   0  14  -6      543.71      262.19    329.20 o
   1  14  -6     2103.16     2072.44    399.98 o
   2  14  -6      425.11      481.47    242.08 o
   3  14  -6      682.06      550.56    228.23 o
   4  14  -6      699.47      549.34    241.13 o
   5  14  -6      453.60      560.49    249.95 o
   6  14  -6      808.08      915.94    251.16 o
   7  14  -6     3217.70     3324.17    258.75 o
   8  14  -6      132.77      282.27    258.30 o
   9  14  -6      962.05      899.12    245.31 o
  10  14  -6      526.03      558.01    230.74 o
  11  14  -6      124.84      203.12    240.89 o
  12  14  -6      149.01      211.54    283.27 o
  13  14  -6      604.12      670.74    334.48 o
  14  14  -6      457.05      849.87    377.20 o
   0  15  -6     1183.81     1225.80    379.61 o
   1  15  -6      331.59      490.42    348.36 o
   2  15  -6     1819.14     2090.27    255.36 o
   3  15  -6       75.80      125.62    240.22 o
   4  15  -6     1198.14     1345.50    260.45 o
   5  15  -6      256.00      442.06    253.48 o
   6  15  -6     1016.05     1174.75    242.06 o
   7  15  -6       52.51      127.81    266.12 o
   8  15  -6       94.06      287.11    251.57 o
   9  15  -6       56.37      345.85    273.97 o
  10  15  -6      113.94       70.08    266.66 o
  11  15  -6      223.61      716.36    365.52 o
  12  15  -6     1316.34     1804.01    391.94 o
  13  15  -6      640.63      628.76    372.09 o
   0  16  -6       62.97      224.19    406.84 o
   1  16  -6      205.25      124.80    269.38 o
   2  16  -6      654.22      566.32    409.50 o
   3  16  -6        8.65       55.33    230.91 o
   4  16  -6      633.32      747.64    373.01 o
   5  16  -6     1076.19     1167.64    380.52 o
   6  16  -6       31.78      277.26    258.81 o
   7  16  -6       17.99      -26.42    275.74 o
   8  16  -6      341.16      380.70    270.99 o
   9  16  -6       77.73      299.11    291.33 o
  10  16  -6      727.67      388.50    337.03 o
  11  16  -6      113.74      466.42    335.87 o
   0  17  -6     1177.90      797.62    428.85 o
   1  17  -6        2.23      -99.86    275.69 o
   2  17  -6      796.18      622.10    441.86 o
   3  17  -6      435.04      622.50    248.28 o
   4  17  -6      717.27      977.18    246.44 o
   5  17  -6      618.51     1008.63    541.00 o
   6  17  -6      194.84      406.16    274.34 o
   7  17  -6      137.16      298.40    247.53 o
   8  17  -6        8.16      414.11    375.81 o
   9  17  -6      250.22      570.07    394.60 o
   0  18  -6      248.87      201.90    431.54 o
   1  18  -6      438.24      290.24    285.22 o
   2  18  -6       81.11       -5.37    309.73 o
   3  18  -6      182.01      808.61    460.02 o
   4  18  -6        7.63      344.52    280.08 o
   5  18  -6      157.82      581.41    288.96 o
   6  18  -6      133.95      399.00    256.69 o
   2   0  -5   165891.63   172060.63   1864.56 o
   4   0  -5    25094.68    24883.17    467.29 o
   6   0  -5    51914.77    52234.06    395.01 o
   8   0  -5   246441.44   248055.20   4825.50 o
  10   0  -5    50414.43    50346.70    322.53 o
  12   0  -5    15216.96    14913.45    221.58 o
  14   0  -5    13693.48    14147.90    239.92 o
  16   0  -5     7700.14     7593.99    269.89 o
  18   0  -5     3339.04     3576.11    358.32 o
  20   0  -5      360.60      832.18    348.37 o
   1   1  -5    16016.93    17164.67    143.43 o
   2   1  -5     3246.33     3516.16     90.83 o
   3   1  -5    48404.85    48707.70    215.96 o
   4   1  -5    33175.95    33946.79    201.82 o
   5   1  -5     2452.09     2495.49     69.70 o
   6   1  -5     5402.64     5577.79     79.29 o
   7   1  -5    29145.08    28891.90    217.90 o
   8   1  -5    10117.62     9800.83    107.15 o
   9   1  -5     2348.32     2446.19     82.59 o
  10   1  -5     7889.72     7791.41    117.96 o
  11   1  -5    10284.03    10150.71    244.25 o
  12   1  -5    12897.17    12922.90    160.03 o
  13   1  -5    16884.28    16456.11    253.82 o
  14   1  -5     8425.93     8464.52    157.90 o
  15   1  -5     1261.94     1333.46    120.88 o
  16   1  -5     1536.12     1388.70    172.26 o
  17   1  -5      249.54      289.15    147.74 o
  18   1  -5     1811.23     2409.99    255.83 o
  19   1  -5      424.54      873.56    244.79 o
  20   1  -5     1260.22     1357.08    256.42 o
  21   1  -5     2469.21     2676.47    290.76 o
   1   2  -5   159699.03   165335.91   1643.74 o
   2   2  -5     1787.18     1968.23     89.40 o
   3   2  -5    11244.39    11253.50    111.11 o
   4   2  -5     5302.58     5405.39     82.26 o
   5   2  -5    50174.68    51146.81    745.56 o
   6   2  -5     2158.48     2151.62     55.26 o
   7   2  -5    55843.59    54009.64    287.76 o
   8   2  -5        9.38       40.01     54.71 o
   9   2  -5    38820.80    38349.13    183.75 o
  10   2  -5     3008.56     2925.28     84.47 o
  11   2  -5     3854.58     3854.68    102.09 o
  12   2  -5     2810.03     2937.59    107.42 o
  13   2  -5    15784.56    16248.99    180.21 o
  14   2  -5      456.94      521.83    103.48 o
  15   2  -5    11196.75    11524.80    252.61 o
  16   2  -5       39.84       -3.15    163.11 o
  17   2  -5     3636.57     3428.72    206.51 o
  18   2  -5      249.41      399.37    173.65 o
  19   2  -5     1730.38     2024.70    353.29 o
  20   2  -5       62.81      219.90    255.01 o
  21   2  -5      847.80      755.36    264.39 o
   1   3  -5     6035.97     6178.43    106.54 o
   2   3  -5    32339.92    33172.19    265.34 o
   3   3  -5    56372.50    57138.47    341.35 o
   4   3  -5    22439.36    22165.02    477.69 o
   5   3  -5     1874.37     1921.37    141.53 o
   6   3  -5     1617.90     1624.96    136.10 o
   7   3  -5    22771.93    22118.34    347.06 o
   8   3  -5    17742.02    16897.66    134.39 o
   9   3  -5     4266.49     4323.55     88.49 o
  10   3  -5     2749.68     2686.34     69.05 o
  11   3  -5    11107.68    10948.77    123.58 o
  12   3  -5     5358.11     5326.84    114.95 o
  13   3  -5    14822.85    14376.72    168.21 o
  14   3  -5    10900.22    10851.64    254.04 o
  15   3  -5     1667.33     1694.02    332.32 o
  16   3  -5     2625.97     2634.76    195.67 o
  17   3  -5      297.46      444.87    183.53 o
  18   3  -5     1339.88     1628.99    201.00 o
  19   3  -5      729.37      863.03    311.29 o
  20   3  -5     1623.84     1417.89    371.36 o
  21   3  -5     1268.68     1229.31    371.70 o
   1   4  -5      388.56      490.75     73.08 o
   2   4  -5    87497.63    90136.19   1068.95 o
   3   4  -5    10379.60     9688.22    231.86 o
   4   4  -5    18037.07    19085.01    234.96 o
   5   4  -5     1858.47     1940.27    139.84 o
   6   4  -5    36092.13    36275.09    527.72 o
   7   4  -5     1040.10     1093.25    152.93 o
   8   4  -5   130995.23   129279.51    577.84 o
   9   4  -5     1286.64     1249.20     98.30 o
  10   4  -5    24819.98    23270.35    490.16 o
  11   4  -5     1650.84     1694.64     87.49 o
  12   4  -5     6089.77     5766.71    104.35 o
  13   4  -5      952.26      920.20    154.52 o
  14   4  -5     8237.73     8326.32    241.76 o
  15   4  -5     1364.89     1357.71    184.81 o
  16   4  -5     4192.48     4241.80    220.10 o
  17   4  -5      322.15      192.52    178.59 o
  18   4  -5     2866.73     2885.73    215.41 o
  19   4  -5      317.99      427.69    203.67 o
  20   4  -5       83.18       50.50    345.01 o
  21   4  -5      201.30      347.52    351.31 o
   1   5  -5     4328.64     4436.02    108.94 o
   2   5  -5    15244.91    15662.17    359.41 o
   3   5  -5     7121.66     7364.78    165.14 o
   4   5  -5      784.81      681.90     49.25 o
   5   5  -5    13610.55    13863.11    226.52 o
   6   5  -5     2706.23     2754.56    159.55 o
   7   5  -5    43119.56    42983.66    811.48 o
   8   5  -5    15332.51    15570.35    256.46 o
   9   5  -5     1574.27     1318.61    249.57 o
  10   5  -5     4961.41     4535.83    307.09 o
  11   5  -5     8115.81     7643.36     95.44 o
  12   5  -5     5876.00     5769.61    219.02 o
  13   5  -5    13840.46    13379.05    310.07 o
  14   5  -5     7100.79     6819.62    244.03 o
  15   5  -5     1206.92     1289.49    212.51 o
  16   5  -5      803.03      802.55    182.09 o
  17   5  -5     1142.15     1075.74    200.72 o
  18   5  -5      277.91      245.58    202.05 o
  19   5  -5       98.72       56.96    201.54 o
  20   5  -5     1731.25     1550.77    347.61 o
  21   5  -5     1467.66     1031.69    380.47 o
   1   6  -5    36600.32    36900.38    324.21 o
   2   6  -5     6391.81     6711.52    161.29 o
   3   6  -5     9178.65     9084.86    125.41 o
   4   6  -5    10522.94    10119.79    129.76 o
   5   6  -5     9386.62     8720.52    206.36 o
   6   6  -5     9433.60     9051.62    216.11 o
   7   6  -5    10893.04    10411.02    231.77 o
   8   6  -5     2557.83     2824.86    190.26 o
   9   6  -5    26463.70    26306.40    345.02 o
  10   6  -5    14809.72    14973.53    602.16 o
  11   6  -5     2453.67     2543.67    202.68 o
  12   6  -5    11540.84    11145.43    432.11 o
  13   6  -5    11772.53    11988.25    384.29 o
  14   6  -5     1605.28     1514.17    205.21 o
  15   6  -5     5041.11     5075.19    306.17 o
  16   6  -5       25.92       69.39    261.82 o
  17   6  -5      409.96      387.34    276.77 o
  18   6  -5      860.61      827.90    270.14 o
  19   6  -5     1180.61     1106.62    280.52 o
  20   6  -5      167.99     -189.68    307.14 o
   1   7  -5     3058.31     3097.66    176.34 o
   2   7  -5    26191.51    25153.34    536.56 o
   3   7  -5    10503.54    10733.60    171.90 o
   4   7  -5    24055.10    23838.62    212.17 o
   5   7  -5     1068.86     1052.60     72.61 o
   6   7  -5    12784.31    12373.14    381.75 o
   7   7  -5     7607.80     7383.88    220.19 o
   8   7  -5    29999.54    30102.50    353.98 o
   9   7  -5     5780.89     5264.82    214.31 o
  10   7  -5     6499.78     6497.87    234.35 o
  11   7  -5     8284.62     8000.99    464.80 o
  12   7  -5     1198.85     1087.63    205.18 o
  13   7  -5     6636.98     6338.92    255.27 o
  14   7  -5     5634.04     5325.64    325.57 o
  15   7  -5      794.07      803.80    211.14 o
  16   7  -5      607.12      891.41    289.84 o
  17   7  -5      976.97      968.08    285.72 o
  18   7  -5     1701.16     1660.41    316.05 o
  19   7  -5       70.85      231.98    309.91 o
  20   7  -5      590.23      570.67    302.18 o
   1   8  -5     5283.43     5172.13    200.98 o
   2   8  -5    24895.22    24202.75    535.04 o
   3   8  -5    16764.85    17338.83    282.30 o
   4   8  -5     3040.52     3135.51    108.43 o
   5   8  -5     1694.52     1588.15    173.39 o
   6   8  -5    11853.75    11139.41    194.48 o
   7   8  -5     1996.40     1718.50    131.79 o
   8   8  -5    36148.54    36042.51    672.49 o
   9   8  -5      272.81      458.51    199.55 o
  10   8  -5     2260.87     2300.36    196.20 o
  11   8  -5      510.00      446.70    194.69 o
  12   8  -5      590.33      455.95    196.61 o
  13   8  -5     1144.08     1177.49    195.72 o
  14   8  -5     4657.32     4744.57    250.60 o
  15   8  -5     1989.05     1627.14    209.19 o
  16   8  -5     1716.23     1590.53    222.12 o
  17   8  -5      196.20      246.88    298.92 o
  18   8  -5     1039.29     1041.58    309.59 o
  19   8  -5      889.38      665.77    294.73 o
   1   9  -5     6919.89     6877.21    223.99 o
   2   9  -5     3430.75     3511.11    283.20 o
   3   9  -5     2035.84     2366.59    186.52 o
   4   9  -5     1171.73     1090.93    255.22 o
   5   9  -5     3966.02     4102.53    296.52 o
   6   9  -5      315.59      357.20    193.48 o
   7   9  -5    13188.12    13081.03    297.97 o
   8   9  -5     3783.27     4074.28    238.90 o
   9   9  -5      926.51      873.17    191.28 o
  10   9  -5     3668.39     3331.45    240.29 o
  11   9  -5     1968.89     2056.40    226.81 o
  12   9  -5      793.49      907.49    294.12 o
  13   9  -5     4697.07     4686.54    319.84 o
  14   9  -5     2004.08     2078.96    215.97 o
  15   9  -5      638.60      505.26    216.47 o
  16   9  -5      855.06      740.70    225.41 o
  17   9  -5     1468.38     1452.48    317.37 o
  18   9  -5      215.23      132.77    307.32 o
  19   9  -5       60.67       26.30    342.64 o
   1  10  -5    11276.93    11503.47    271.36 o
   2  10  -5     2420.79     2521.98    203.31 o
   3  10  -5     1860.17     2101.45    211.18 o
   4  10  -5     7855.91     7841.38    252.64 o
   5  10  -5     4103.53     3933.11    228.13 o
   6  10  -5     6672.51     6313.88    244.31 o
   7  10  -5     4581.33     4562.18    240.95 o
   8  10  -5     3353.87     3397.48    236.65 o
   9  10  -5     8069.84     7982.75    283.72 o
  10  10  -5     7389.21     7126.70    271.95 o
  11  10  -5     2740.33     2794.66    224.76 o
  12  10  -5     7772.30     7745.90    270.60 o
  13  10  -5     3457.54     3521.64    249.68 o
  14  10  -5      903.81      868.31    230.27 o
  15  10  -5     4241.33     4221.91    259.85 o
  16  10  -5      165.80      198.98    261.84 o
  17  10  -5      122.14      -26.14    300.84 o
  18  10  -5      547.36      599.20    322.62 o
   1  11  -5      718.03      794.23    203.59 o
   2  11  -5     8538.04     8378.61    273.95 o
   3  11  -5     2230.60     2303.95    228.88 o
   4  11  -5    11588.53    11590.96    514.12 o
   5  11  -5     1229.19     1638.54    229.33 o
   6  11  -5     9643.12     9975.74    617.69 o
   7  11  -5     2230.27     2540.55    262.71 o
   8  11  -5    14045.04    14271.34    341.75 o
   9  11  -5     2200.13     2328.55    226.34 o
  10  11  -5     6220.45     6602.83    321.64 o
  11  11  -5     2506.27     2651.06    383.15 o
  12  11  -5      836.48     1034.62    235.45 o
  13  11  -5     1363.21     1501.46    225.93 o
  14  11  -5     3243.90     3291.48    258.12 o
  15  11  -5      314.89      428.02    300.96 o
  16  11  -5      242.63      151.81    332.75 o
  17  11  -5      434.98      303.38    333.21 o
   1  12  -5       15.93       69.89    203.78 o
   2  12  -5     4892.58     4688.31    252.90 o
   3  12  -5     4708.70     4943.83    268.92 o
   4  12  -5       95.67      204.91    212.19 o
   5  12  -5     1113.17     1074.74    241.55 o
   6  12  -5     1325.93     1451.67    242.86 o
   7  12  -5      851.89     1134.09    248.15 o
   8  12  -5     5634.31     5018.07    256.82 o
   9  12  -5      156.36      310.76    233.48 o
  10  12  -5      267.47      363.42    225.58 o
  11  12  -5      412.97      463.26    220.75 o
  12  12  -5      149.16      440.71    223.59 o
  13  12  -5      956.63     1266.05    250.09 o
  14  12  -5      487.61      387.46    294.32 o
  15  12  -5      337.36       25.71    334.87 o
  16  12  -5      996.32      772.68    301.04 o
  17  12  -5      138.67        1.10    294.52 o
   1  13  -5     3391.80     3212.62    248.59 o
   2  13  -5      761.86      681.19    213.63 o
   3  13  -5     1653.20     1975.67    250.91 o
   4  13  -5      881.94     1038.62    264.78 o
   5  13  -5      833.61      927.60    232.88 o
   6  13  -5      706.91      898.48    230.72 o
   7  13  -5     2864.43     3162.57    246.60 o
   8  13  -5      425.35      568.74    243.29 o
   9  13  -5      237.45      494.42    215.55 o
  10  13  -5      384.96      364.12    234.94 o
  11  13  -5      561.56      789.44    244.49 o
  12  13  -5      466.37      657.01    233.69 o
  13  13  -5     1411.04     1582.75    307.42 o
  14  13  -5      419.01      615.02    352.23 o
  15  13  -5      271.68      366.42    287.08 o
  16  13  -5       59.71      -51.75    347.98 o
   1  14  -5     2634.46     2833.60    262.19 o
   2  14  -5      561.78      652.93    215.71 o
   3  14  -5      782.87      656.28    243.38 o
   4  14  -5     1090.68     1246.86    233.82 o
   5  14  -5      409.49      540.42    217.04 o
   6  14  -5      980.86      960.93    234.57 o
   7  14  -5      253.04      138.49    248.61 o
   8  14  -5      650.85      632.79    231.45 o
   9  14  -5     2046.68     2059.52    270.02 o
  10  14  -5      756.40      815.30    259.94 o
  11  14  -5     1078.41     1250.49    345.69 o
  12  14  -5     1433.64     1917.50    371.37 o
  13  14  -5      958.45     1071.84    350.51 o
  14  14  -5      155.01      339.85    304.65 o
   1  15  -5      585.55      523.33    237.04 o
   2  15  -5     1395.69     1408.00    240.47 o
   3  15  -5     1658.81     1555.69    259.41 o
   4  15  -5     2385.39     2906.08    276.88 o
   5  15  -5     1192.73     1673.19    266.54 o
   6  15  -5     2724.56     3330.74    289.56 o
   7  15  -5      740.50      913.83    242.04 o
   8  15  -5     3347.79     3428.24    296.72 o
   9  15  -5      744.47      832.87    243.48 o
  10  15  -5     1850.48     2023.93    321.08 o
  11  15  -5      365.95      544.99    294.02 o
  12  15  -5      212.74      548.60    295.16 o
  13  15  -5      116.41      469.65    367.34 o
   1  16  -5      141.33     -332.90    358.22 o
   2  16  -5      352.93      239.11    224.24 o
   3  16  -5      286.75      225.42    254.28 o
   4  16  -5      450.77      446.27    257.07 o
   5  16  -5      282.60      517.80    258.08 o
   6  16  -5       50.40      205.11    314.93 o
   7  16  -5      437.78      400.65    269.89 o
   8  16  -5      727.87      641.39    244.76 o
   9  16  -5       69.20      396.25    356.25 o
  10  16  -5      302.20      667.16    373.38 o
  11  16  -5      115.85      356.40    376.95 o
  12  16  -5      127.04      768.02    371.91 o
   1  17  -5      233.18       -0.97    264.11 o
   2  17  -5      251.59      223.66    233.68 o
   3  17  -5      497.02      751.97    242.49 o
   4  17  -5      537.01      588.15    239.06 o
   5  17  -5       12.19      491.05    250.01 o
   6  17  -5      438.34      693.30    273.95 o
   7  17  -5      295.38      580.71    319.83 o
   8  17  -5       85.48      567.55    385.36 o
   9  17  -5       27.78      222.33    359.42 o
  10  17  -5      289.13      239.86    336.48 o
   1  18  -5      298.64      220.61    286.94 o
   2  18  -5       76.61     -231.59    387.50 o
   3  18  -5      213.96      199.27    258.24 o
   4  18  -5       57.46      153.15    269.73 o
   5  18  -5      101.70      148.33    302.55 o
   6  18  -5       27.96      105.37    315.73 o
   7  18  -5      140.06      272.76    385.83 o
   1  19  -5       25.20     -242.63    295.07 o
   2  19  -5      108.50       75.60    297.95 o
   0   0  -4    80720.83    80017.77   1632.61 o
   2   0  -4    47415.50    47594.30    251.09 o
   4   0  -4    72903.98    74250.20    707.41 o
   6   0  -4    79970.56    79647.32    317.92 o
   8   0  -4     8992.47     9076.81    183.46 o
  10   0  -4    13750.99    13137.03    231.15 o
  12   0  -4    49445.05    49060.98    449.16 o
  14   0  -4    10150.17     9762.92    276.89 o
  16   0  -4     1797.05     1690.96    214.87 o
  18   0  -4     2497.59     2490.40    360.19 o
  20   0  -4      128.90      298.94    347.51 o
  22   0  -4     4833.23     5180.44    513.86 o
   0   1  -4    13440.90    13300.93    369.74 o
   1   1  -4    74518.64    77887.46    429.06 o
   2   1  -4    18733.49    20093.38    202.94 o
   3   1  -4    21031.70    21829.38    251.41 o
   4   1  -4    17822.94    18201.29     94.18 o
   5   1  -4     5182.93     5497.98    115.30 o
   6   1  -4    19444.79    19878.23    118.05 o
   7   1  -4   109983.74   115589.77    449.33 o
   8   1  -4    12608.00    12714.50    118.00 o
   9   1  -4    31877.37    31272.97    194.90 o
  10   1  -4     1573.48     1654.51     87.89 o
  11   1  -4     5281.87     5321.37    118.63 o
  12   1  -4    15395.98    15685.60    175.83 o
  13   1  -4    10015.68     9822.22    191.57 o
  14   1  -4     8388.90     8710.54    179.85 o
  15   1  -4     3941.47     4374.10    181.85 o
  16   1  -4      445.75      415.36    124.10 o
  17   1  -4     4372.94     3991.63    258.42 o
  18   1  -4     3310.99     3504.08    209.21 o
  19   1  -4      489.49      831.95    239.92 o
  20   1  -4       28.24      231.08    245.12 o
  21   1  -4      901.30     1077.73    285.83 o
  22   1  -4      724.79      846.38    309.28 o
   0   2  -4     7110.29     6803.86     77.30 o
   1   2  -4    50616.71    51436.33    320.20 o
   2   2  -4     2847.35     3160.31     74.80 o
   3   2  -4    10798.72    11278.62    161.76 o
   4   2  -4      274.10      266.38    113.44 o
   5   2  -4    28546.76    29281.73    328.25 o
   6   2  -4     4258.79     4394.23     85.88 o
   7   2  -4   182319.84   182404.36   1296.51 o
   8   2  -4      324.70      378.34     65.97 o
   9   2  -4    52627.33    50485.82    213.91 o
  10   2  -4      989.45     1056.63     77.27 o
  11   2  -4     7610.54     7967.92    130.54 o
  12   2  -4      398.49      505.28     95.85 o
  13   2  -4    31008.90    30458.76    242.89 o
  14   2  -4      768.73      819.50    117.86 o
  15   2  -4     4589.22     4572.92    147.96 o
  16   2  -4      264.03      150.64    168.91 o
  17   2  -4      473.04      511.14    174.27 o
  18   2  -4       11.78       34.59    180.24 o
  19   2  -4     3439.83     3440.53    371.16 o
  20   2  -4      112.04      282.32    337.40 o
  21   2  -4      667.59      874.40    293.91 o
  22   2  -4       39.12      313.46    292.47 o
   0   3  -4    43164.22    46341.75    484.52 o
   1   3  -4    99599.70   102374.52    908.39 o
   2   3  -4      729.74      841.14     86.48 o
   3   3  -4    32938.46    33491.54    492.86 o
   4   3  -4     6073.37     6303.70    152.38 o
   5   3  -4     5668.10     5416.53    152.58 o
   6   3  -4    31040.07    31236.76    322.28 o
   7   3  -4    99306.38    98414.75    354.47 o
   8   3  -4    23361.01    23745.58    117.84 o
   9   3  -4    28150.13    28019.97    245.26 o
  10   3  -4     1872.58     1947.15     80.36 o
  11   3  -4     3271.20     3242.38     94.99 o
  12   3  -4    17858.81    18127.62    182.79 o
  13   3  -4    18117.73    18122.34    195.81 o
  14   3  -4     9499.42     9054.92    192.44 o
  15   3  -4     4114.14     4291.91    216.64 o
  16   3  -4     1218.17     1163.54    188.98 o
  17   3  -4     3133.06     3015.77    345.55 o
  18   3  -4     1399.99     1511.89    200.66 o
  19   3  -4      300.85      371.11    195.47 o
  20   3  -4      779.02      937.82    336.75 o
  21   3  -4      415.74      225.17    386.50 o
   0   4  -4    29887.17    31864.29    434.17 o
   1   4  -4    10722.35    11305.00    163.87 o
   2   4  -4    58124.77    60023.22    821.16 o
   3   4  -4     1343.63     1421.03     72.09 o
   4   4  -4    29286.03    29786.14    260.92 o
   5   4  -4    12086.82    12048.36    254.37 o
   6   4  -4    75896.17    76093.48    419.56 o
   7   4  -4    22087.03    21703.20    256.66 o
   8   4  -4    10831.94    10046.56    299.51 o
   9   4  -4    20728.97    20094.80    293.02 o
  10   4  -4     7121.62     6974.65     91.78 o
  11   4  -4     6196.25     5953.25    126.37 o
  12   4  -4    36764.67    36274.03    397.66 o
  13   4  -4     2678.69     2951.29    118.96 o
  14   4  -4     5232.82     5469.53    227.40 o
  15   4  -4     2578.78     2380.56    204.64 o
  16   4  -4     2252.04     2331.96    256.50 o
  17   4  -4      764.54      746.81    197.55 o
  18   4  -4     1315.27     1308.09    207.92 o
  19   4  -4       74.06       55.49    195.31 o
  20   4  -4      182.21      121.35    209.35 o
  21   4  -4      347.34      217.07    387.29 o
   0   5  -4    17136.00    18897.61    240.92 o
   1   5  -4    55652.93    55697.59    744.92 o
   2   5  -4     7488.25     7765.19    147.76 o
   3   5  -4    19895.27    19761.53    194.33 o
   4   5  -4     5492.08     5615.26     78.06 o
   5   5  -4    16304.81    15590.85    230.96 o
   6   5  -4    19250.79    19364.28    253.45 o
   7   5  -4    52842.96    52946.54    387.20 o
   8   5  -4     7031.94     6339.30    486.55 o
   9   5  -4    27321.35    25883.11    890.60 o
  10   5  -4     7048.51     7010.48    196.11 o
  11   5  -4     8083.23     8128.34    264.48 o
  12   5  -4     8593.85     8083.04    167.13 o
  13   5  -4      719.62      608.85    154.61 o
  14   5  -4     5008.89     5051.46    227.24 o
  15   5  -4     1193.25     1456.77    197.11 o
  16   5  -4       92.02       37.19    181.20 o
  17   5  -4     3304.29     3516.18    230.70 o
  18   5  -4     2034.90     2241.02    220.35 o
  19   5  -4      359.08      409.83    200.82 o
  20   5  -4      224.60      109.09    224.42 o
  21   5  -4     1569.02     1721.35    411.00 o
   0   6  -4    10348.94    11776.88    283.71 o
   1   6  -4    11022.24    11262.68    319.41 o
   2   6  -4     5365.03     5008.10    107.14 o
   3   6  -4     9658.33     9699.71    121.03 o
   4   6  -4     4362.54     4797.99     92.65 o
   5   6  -4     4546.96     4210.88     82.21 o
   6   6  -4    10638.05    10708.78    176.65 o
   7   6  -4    61696.72    60608.08    427.19 o
   8   6  -4      896.00      813.84    116.63 o
   9   6  -4    18083.62    16759.03    422.70 o
  10   6  -4      865.44      872.19     59.44 o
  11   6  -4      633.08      541.50     75.12 o
  12   6  -4     1507.80     1502.22    198.98 o
  13   6  -4     8964.58     9696.50    344.40 o
  14   6  -4     2981.22     3097.59    218.52 o
  15   6  -4     1411.54     1382.90    258.34 o
  16   6  -4     1417.72     1215.86    195.19 o
  17   6  -4      842.63      818.20    206.44 o
  18   6  -4      286.07      239.04    220.66 o
  19   6  -4     1306.28     1351.77    237.20 o
  20   6  -4      262.47      122.83    233.56 o
  21   6  -4      343.66      173.74    237.15 o
   0   7  -4    21780.86    21157.70    375.09 o
   1   7  -4    20547.20    21555.07    270.87 o
   2   7  -4     2630.52     2660.05    156.59 o
   3   7  -4     2346.08     2241.33     95.77 o
   4   7  -4     3637.49     3478.87    126.19 o
   5   7  -4     5567.60     5542.73    103.12 o
   6   7  -4    11794.32    11367.11    180.78 o
   7   7  -4    39575.69    36880.73    930.99 o
   8   7  -4    11496.72    11934.52    258.04 o
   9   7  -4    16852.05    17044.84    313.36 o
  10   7  -4      517.85      512.51     72.37 o
  11   7  -4     4090.45     3971.64    210.26 o
  12   7  -4     5209.60     5440.21    238.23 o
  13   7  -4    15345.12    15533.62    312.14 o
  14   7  -4     4633.40     5042.99    239.60 o
  15   7  -4     1687.12     1597.13    266.32 o
  16   7  -4      827.82      912.70    279.61 o
  17   7  -4     1288.54     1096.15    284.86 o
  18   7  -4     1060.54     1065.61    285.24 o
  19   7  -4      104.69       34.94    308.14 o
  20   7  -4      365.54      292.90    307.31 o
   0   8  -4    46704.81    46206.82    526.36 o
   1   8  -4     6306.82     5905.07    201.59 o
   2   8  -4     8798.90     9461.37    224.08 o
   3   8  -4     6660.89     6619.43    213.47 o
   4   8  -4     1769.83     1871.29    174.56 o
   5   8  -4    15443.46    15609.98    411.04 o
   6   8  -4    29587.75    30845.71    987.65 o
   7   8  -4    13507.74    12798.57    429.74 o
   8   8  -4     5112.02     4882.33    228.42 o
   9   8  -4    12731.75    12187.41    277.71 o
  10   8  -4     3641.43     3581.60    215.06 o
  11   8  -4     7407.48     7227.21    244.54 o
  12   8  -4    19757.29    19893.20    337.26 o
  13   8  -4     1597.49     1657.54    216.53 o
  14   8  -4     1968.56     1499.31    200.60 o
  15   8  -4      893.16      763.16    203.95 o
  16   8  -4     1587.95     1420.97    315.62 o
  17   8  -4      821.90      946.41    320.23 o
  18   8  -4      697.15      762.85    312.21 o
  19   8  -4      169.98       52.73    281.50 o
  20   8  -4       39.53      -26.45    341.14 o
   0   9  -4    15956.05    15655.19    368.64 o
   1   9  -4    23418.59    22353.90    422.30 o
   2   9  -4      637.89      764.08    165.52 o
   3   9  -4     9378.16     9310.15    240.09 o
   4   9  -4     1827.71     2112.40    225.67 o
   5   9  -4    14957.39    14673.03    331.65 o
   6   9  -4     5838.69     5868.55    223.92 o
   7   9  -4    13264.96    13167.46    284.79 o
   8   9  -4      960.25     1177.08    192.22 o
   9   9  -4     8694.43     9425.69    353.78 o
  10   9  -4     3408.27     3212.64    215.79 o
  11   9  -4    10512.51    10552.47    272.09 o
  12   9  -4     2040.44     1641.04    200.93 o
  13   9  -4      291.67      278.97    204.94 o
  14   9  -4      887.03      919.46    206.53 o
  15   9  -4      515.75      541.49    215.75 o
  16   9  -4      523.92      470.14    304.99 o
  17   9  -4     1995.65     2523.64    333.62 o
  18   9  -4      348.66      184.33    320.45 o
  19   9  -4      129.50     -297.79    338.80 o
   0  10  -4     2678.40     2622.29    255.10 o
   1  10  -4     1120.64     1151.35    221.67 o
   2  10  -4     1446.98     1509.32    200.78 o
   3  10  -4     5657.08     5851.11    233.18 o
   4  10  -4     2891.93     3135.70    219.98 o
   5  10  -4     5968.29     6059.62    603.51 o
   6  10  -4     1814.45     2282.63    221.80 o
   7  10  -4    10587.00    11096.73    293.25 o
   8  10  -4      624.43     1107.39    219.30 o
   9  10  -4     5183.14     4990.57    347.20 o
  10  10  -4     1472.52     1694.04    216.33 o
  11  10  -4     2246.73     2480.63    228.03 o
  12  10  -4      576.14      613.36    199.19 o
  13  10  -4      589.15      560.10    213.52 o
  14  10  -4     1358.47     1341.24    226.63 o
  15  10  -4       84.97       72.35    299.92 o
  16  10  -4      664.99      547.40    268.07 o
  17  10  -4      634.12      775.59    279.18 o
  18  10  -4       32.14       46.47    273.49 o
   0  11  -4     6806.30     6201.61    311.79 o
   1  11  -4     2718.47     2895.05    292.23 o
   2  11  -4      575.39      774.11    196.66 o
   3  11  -4      162.10      229.02    197.05 o
   4  11  -4      404.06      555.25    206.60 o
   5  11  -4     1870.19     2115.75    312.54 o
   6  11  -4     6745.40     6595.95    412.86 o
   7  11  -4     6250.61     6280.92    257.67 o
   8  11  -4     4038.43     4285.44    263.12 o
   9  11  -4     1346.40     1498.37    216.12 o
  10  11  -4      525.96      433.03    222.97 o
  11  11  -4      381.37      355.28    221.65 o
  12  11  -4     2514.81     2928.05    241.98 o
  13  11  -4     2342.76     2467.56    225.06 o
  14  11  -4     2586.44     2544.63    362.13 o
  15  11  -4      129.06      264.63    267.13 o
  16  11  -4      414.28      426.60    309.66 o
  17  11  -4      274.33     -231.84    329.30 o
  18  11  -4       83.55     -310.13    340.22 o
   0  12  -4    12493.35    12074.84    411.31 o
   1  12  -4     1033.05      944.49    287.36 o
   2  12  -4     1230.55     1267.98    219.54 o
   3  12  -4     1968.25     1973.58    236.02 o
   4  12  -4        9.88      147.01    196.06 o
   5  12  -4     3515.78     3688.24    251.90 o
   6  12  -4     8199.26     8817.56    297.22 o
   7  12  -4     5018.17     5366.99    273.54 o
   8  12  -4     1464.76     1282.07    214.58 o
   9  12  -4     4287.23     4183.28    261.56 o
  10  12  -4     1913.04     2052.51    242.74 o
  11  12  -4     3712.65     3796.82    262.11 o
  12  12  -4     4075.88     4216.53    270.16 o
  13  12  -4     1540.81     1575.13    339.14 o
  14  12  -4      604.47      446.93    311.80 o
  15  12  -4      745.31      906.69    331.68 o
  16  12  -4     1064.61     1753.43    370.48 o
  17  12  -4      325.49      158.27    351.00 o
   0  13  -4     2841.70     2497.81    316.54 o
   1  13  -4     4081.35     3567.73    250.32 o
   2  13  -4      763.36      792.47    229.84 o
   3  13  -4     2485.67     2701.65    249.29 o
   4  13  -4     1282.77     1477.77    233.53 o
   5  13  -4     6200.09     5642.08    331.58 o
   6  13  -4     1909.90     2286.09    226.01 o
   7  13  -4     4254.81     4247.93    269.64 o
   8  13  -4      822.93     1074.73    241.01 o
   9  13  -4     2647.83     3053.48    260.77 o
  10  13  -4     1971.99     2218.80    239.07 o
  11  13  -4     4777.47     5137.25    271.10 o
  12  13  -4      298.82      507.39    317.39 o
  13  13  -4      392.52      574.12    348.42 o
  14  13  -4      100.44       64.53    275.35 o
  15  13  -4       53.40       16.31    356.29 o
  16  13  -4      368.58      360.94    340.37 o
   0  14  -4      677.14      534.76    256.40 o
   1  14  -4      174.38       -0.15    212.44 o
   2  14  -4      266.67      305.35    225.75 o
   3  14  -4     1268.27     1164.05    216.92 o
   4  14  -4      775.45     1066.66    237.87 o
   5  14  -4     4377.59     4701.89    278.45 o
   6  14  -4      526.82      673.33    240.62 o
   7  14  -4      810.95      885.19    233.79 o
   8  14  -4      223.99      266.21    242.77 o
   9  14  -4      871.53     1113.22    227.60 o
  10  14  -4      356.83      382.78    228.69 o
  11  14  -4     1893.98     2336.31    341.51 o
  12  14  -4      114.85      368.57    271.42 o
  13  14  -4        6.61      219.40    334.06 o
  14  14  -4      195.78      312.53    346.99 o
  15  14  -4        2.83      109.80    347.42 o
   1  15  -4      287.39      205.29    223.36 o
   2  15  -4      411.14      232.33    238.39 o
   3  15  -4      107.55      190.99    229.01 o
   4  15  -4       15.45      122.38    214.30 o
   5  15  -4      596.57      745.98    302.21 o
   6  15  -4      321.15      455.74    228.82 o
   7  15  -4      934.26     1091.19    349.37 o
   8  15  -4      768.31      847.76    227.27 o
   9  15  -4      160.30       14.48    333.74 o
  10  15  -4      218.38      500.24    361.77 o
  11  15  -4      496.87      876.23    370.29 o
  12  15  -4      339.69     1047.80    354.68 o
  13  15  -4      303.75      493.31    287.87 o
   1  16  -4      142.92       99.69    235.40 o
   2  16  -4      133.81      -52.25    232.82 o
   3  16  -4      262.89      156.46    245.16 o
   4  16  -4       79.37      327.25    249.91 o
   5  16  -4      211.56      413.04    256.42 o
   6  16  -4     1753.69     2063.23    273.20 o
   7  16  -4      520.95      377.69    241.49 o
   8  16  -4      393.43      342.31    349.03 o
   9  16  -4      353.67      298.54    359.53 o
  10  16  -4      514.36      638.39    355.36 o
  11  16  -4      397.53      753.26    372.34 o
  12  16  -4      512.38      593.86    385.77 o
   0  17  -4     1113.60      897.08    382.22 o
   1  17  -4      446.95      326.19    256.56 o
   2  17  -4      276.74      353.83    238.24 o
   3  17  -4      456.46      542.67    234.63 o
   4  17  -4      172.67      364.53    245.76 o
   5  17  -4     1386.83     1504.98    248.74 o
   6  17  -4      634.49     1013.07    267.29 o
   7  17  -4      619.68      551.81    352.46 o
   8  17  -4      160.53      485.17    366.75 o
   9  17  -4      276.65      478.02    322.27 o
  10  17  -4      339.19      638.72    305.79 o
   0  18  -4      206.56     -238.37    425.32 o
   1  18  -4       80.60     -139.07    410.57 o
   2  18  -4       74.59       -4.63    267.74 o
   3  18  -4       47.30       56.71    256.43 o
   4  18  -4      151.69      382.04    268.70 o
   5  18  -4      808.83     1186.70    387.87 o
   6  18  -4      141.58       80.14    309.86 o
   7  18  -4      151.74      400.20    383.17 o
   8  18  -4       50.83      104.91    302.96 o
   0  19  -4       18.45     -205.55    415.57 o
   1  19  -4        6.60     -229.93    288.54 o
   2  19  -4       84.76       96.63    263.47 o
   3  19  -4      100.46       63.27    261.53 o
   4  19  -4      184.27      466.09    340.05 o
   2   0  -3    73395.71    73568.03   1192.52 o
   4   0  -3     7685.41     8062.44    109.82 o
   6   0  -3     6244.34     6252.58    141.00 o
   8   0  -3     4668.36     4602.54    158.09 o
  10   0  -3     1808.79     2102.34    150.83 o
  12   0  -3    20390.67    20231.96    322.03 o
  14   0  -3    20823.04    21200.10    373.64 o
  16   0  -3     3055.09     2861.09    237.91 o
  18   0  -3     2196.93     2310.82    199.72 o
  20   0  -3     2561.77     3373.25    399.44 o
  22   0  -3     4973.65     5867.10    508.19 o
   1   1  -3    26988.57    28415.03    253.67 o
   2   1  -3   120149.84   128648.29   1109.57 o
   3   1  -3     1535.21     1588.61     69.18 o
   4   1  -3     8354.64     8876.33     70.37 o
   5   1  -3     2323.87     2404.24     67.62 o
   6   1  -3    20650.27    21513.79    139.76 o
   7   1  -3    28054.73    29028.58    408.21 o
   8   1  -3   162763.09   164092.27   2233.74 o
   9   1  -3    12501.96    12165.27    140.94 o
  10   1  -3    16306.06    16614.77    166.07 o
  11   1  -3      307.05      405.97     92.18 o
  12   1  -3      923.99      935.12    157.42 o
  13   1  -3     5166.34     5269.42    147.55 o
  14   1  -3    17977.54    17883.72    272.71 o
  15   1  -3     2641.50     2681.54    145.82 o
  16   1  -3     3539.68     3415.84    154.49 o
  17   1  -3     3988.25     4202.54    162.70 o
  18   1  -3     2712.25     2724.10    210.77 o
  19   1  -3      487.25      796.85    344.70 o
  20   1  -3      396.29      473.25    249.60 o
  21   1  -3      128.33      456.04    254.84 o
  22   1  -3      281.19      259.13    288.30 o
   1   2  -3    25541.82    25776.69    188.23 o
   2   2  -3     5320.61     5493.20    245.58 o
   3   2  -3   206722.73   213124.08   4307.17 o
   4   2  -3     4285.85     4418.29    103.50 o
   5   2  -3     6007.23     6320.34     79.86 o
   6   2  -3     5148.04     5133.72     74.77 o
   7   2  -3    99239.25   105184.52    905.84 o
   8   2  -3     4238.90     4357.30     78.90 o
   9   2  -3     3030.81     3003.12     88.83 o
  10   2  -3     1873.93     2003.13     96.63 o
  11   2  -3    19736.00    19581.03    208.66 o
  12   2  -3      106.30      170.31     98.83 o
  13   2  -3    60049.06    62975.10    343.29 o
  14   2  -3     1099.81     1151.90    131.10 o
  15   2  -3     2140.11     1934.96    199.33 o
  16   2  -3      606.42      604.19    130.02 o
  17   2  -3       75.45       16.08    178.83 o
  18   2  -3       34.14      208.38    186.44 o
  19   2  -3     4043.35     4780.05    323.92 o
  20   2  -3       24.94      283.87    375.63 o
  21   2  -3     3081.58     3540.10    433.43 o
  22   2  -3       18.52      258.35    291.89 o
   1   3  -3   129640.76   136097.81   1444.86 o
   2   3  -3   169402.28   178493.67   2814.37 o
   3   3  -3    14965.07    15130.09    180.70 o
   4   3  -3     6249.27     6645.66    153.04 o
   5   3  -3     9741.81     9965.31    174.23 o
   6   3  -3     6369.97     6385.75     63.38 o
   7   3  -3    18113.18    19004.03    139.64 o
   8   3  -3    81912.50    81750.08    515.07 o
   9   3  -3    14383.00    14041.10    114.99 o
  10   3  -3      546.80      530.44     79.58 o
  11   3  -3       15.39       79.99     88.55 o
  12   3  -3     2095.93     2075.22    113.13 o
  13   3  -3     1152.20     1305.71    122.40 o
  14   3  -3    18613.17    18604.68    218.91 o
  15   3  -3     2332.55     2376.47    139.91 o
  16   3  -3     3035.29     3063.00    211.35 o
  17   3  -3     3292.84     3572.49    217.33 o
  18   3  -3     3001.45     3079.77    231.39 o
  19   3  -3     1564.64     1595.87    209.15 o
  20   3  -3      587.62      559.19    212.62 o
  21   3  -3      472.26      587.66    392.26 o
  22   3  -3      419.06      375.47    386.91 o
   1   4  -3    21481.53    21714.49    162.73 o
   2   4  -3    19707.90    21154.51    307.37 o
   3   4  -3     2179.30     2018.56     61.84 o
   4   4  -3     7905.94     7564.94    110.05 o
   5   4  -3     2752.76     2736.53    100.29 o
   6   4  -3     1428.05     1460.79     44.39 o
   7   4  -3     4808.88     4606.63     74.02 o
   8   4  -3     3344.04     3228.19     73.15 o
   9   4  -3      904.36      871.37     70.59 o
  10   4  -3      380.44      370.55     70.13 o
  11   4  -3     1771.38     1690.87     93.84 o
  12   4  -3     8448.03     8189.49    158.20 o
  13   4  -3      352.48      474.96    113.11 o
  14   4  -3    13093.07    12858.57    192.14 o
  15   4  -3     3295.79     3178.24    214.33 o
  16   4  -3     1748.86     2112.02    212.64 o
  17   4  -3     1742.18     1675.83    205.60 o
  18   4  -3     1947.71     1931.86    215.56 o
  19   4  -3       73.34       61.79    200.01 o
  20   4  -3     1956.99     2091.17    237.95 o
  21   4  -3       54.52      -78.44    398.39 o
   1   5  -3    21730.58    22010.41    250.90 o
   2   5  -3    68244.47    71100.21    602.24 o
   3   5  -3     7972.95     7953.23    103.46 o
   4   5  -3    30487.20    30316.16    308.49 o
   5   5  -3     5880.09     5722.36     84.31 o
   6   5  -3    50475.98    50228.29    200.96 o
   7   5  -3    12981.37    12008.98    257.49 o
   8   5  -3   136710.16   135167.69   1110.64 o
   9   5  -3     5052.28     5131.99    112.49 o
  10   5  -3    25085.88    24522.16    345.82 o
  11   5  -3      247.34      148.50     87.72 o
  12   5  -3    10214.47    10426.44    146.79 o
  13   5  -3    13178.05    13505.21    186.84 o
  14   5  -3    11641.70    11455.04    286.19 o
  15   5  -3     4802.32     5014.53    247.95 o
  16   5  -3     1873.15     1684.43    216.46 o
  17   5  -3      976.35      779.29    206.78 o
  18   5  -3      277.44      205.65    207.84 o
  19   5  -3      584.41      551.88    219.53 o
  20   5  -3      563.11      366.13    224.66 o
  21   5  -3      166.41      338.00    242.26 o
   1   6  -3     1626.24     1579.08    176.30 o
   2   6  -3    16134.25    16309.46    307.68 o
   3   6  -3    86738.05    84489.88    832.14 o
   4   6  -3     8233.01     8442.52    196.31 o
   5   6  -3     2379.18     2318.05     81.88 o
   6   6  -3     8999.32     8952.28    156.91 o
   7   6  -3    36297.47    35058.37    493.79 o
   8   6  -3    19537.93    18940.89    721.52 o
   9   6  -3     2619.36     2521.80    141.35 o
  10   6  -3     8889.73     9041.14    235.51 o
  11   6  -3    14934.45    15121.62    248.89 o
  12   6  -3     2674.46     2907.89    208.03 o
  13   6  -3    31104.52    31312.53    416.84 o
  14   6  -3     5224.30     5404.96    247.43 o
  15   6  -3      451.14      389.67    200.32 o
  16   6  -3     1193.61     1532.66    217.77 o
  17   6  -3       74.54      105.06    194.77 o
  18   6  -3      669.12      645.34    200.60 o
  19   6  -3     1444.89     1468.59    235.94 o
  20   6  -3      317.37      170.26    234.80 o
  21   6  -3     3035.73     2971.18    287.86 o
   1   7  -3    36464.51    37262.10    310.58 o
   2   7  -3    43403.41    45238.50    664.81 o
   3   7  -3     9686.87     9408.26    229.23 o
   4   7  -3     1924.30     2053.17     90.50 o
   5   7  -3     1557.76     1516.15     86.31 o
   6   7  -3     1334.19     1345.50     86.50 o
   7   7  -3     1377.13     1425.99     95.55 o
   8   7  -3    28714.07    27843.96    965.42 o
   9   7  -3     8656.44     8240.72    392.98 o
  10   7  -3     1421.94     1455.28    102.79 o
  11   7  -3       57.44       86.02    103.16 o
  12   7  -3     5924.42     6242.26    235.06 o
  13   7  -3       39.10      103.88    178.19 o
  14   7  -3     2519.71     2517.21    230.16 o
  15   7  -3     1217.60      900.84    292.43 o
  16   7  -3     3784.20     3541.31    333.49 o
  17   7  -3      580.07      914.81    308.39 o
  18   7  -3     3871.93     3435.91    324.66 o
  19   7  -3      588.72      559.44    313.45 o
  20   7  -3      306.69      331.42    326.13 o
   1   8  -3     3787.34     3679.43    171.35 o
   2   8  -3     3113.38     3160.91    220.05 o
   3   8  -3     1579.03     1510.66    163.59 o
   4   8  -3    15967.10    15200.59    282.81 o
   5   8  -3     3283.78     3245.93    256.00 o
   6   8  -3     4013.89     3949.06    198.24 o
   7   8  -3     9649.47     9733.30    239.67 o
   8   8  -3     3201.14     3336.56    281.42 o
   9   8  -3      766.33      678.82    184.06 o
  10   8  -3     2411.22     2749.72    217.34 o
  11   8  -3     1532.52     1340.99    197.61 o
  12   8  -3      441.23      373.76    193.76 o
  13   8  -3     2245.62     2440.27    207.53 o
  14   8  -3     4190.98     3926.57    228.07 o
  15   8  -3     1899.42     1785.12    317.06 o
  16   8  -3      690.40      697.65    309.97 o
  17   8  -3     1618.63     1648.32    331.60 o
  18   8  -3      253.58      391.85    309.56 o
  19   8  -3       79.24     -128.38    278.82 o
  20   8  -3      994.18      827.56    359.24 o
   1   9  -3     8482.50     8251.77    203.64 o
   2   9  -3     8049.04     7865.92    214.86 o
   3   9  -3     3330.68     2934.94    185.08 o
   4   9  -3     4859.42     4748.31    202.06 o
   5   9  -3      824.11      997.40    174.96 o
   6   9  -3    13928.24    13775.03    273.45 o
   7   9  -3     4189.96     4230.80    216.50 o
   8   9  -3    23975.29    24013.80    524.37 o
   9   9  -3     4936.69     4563.19    288.25 o
  10   9  -3     2795.18     2985.62    220.69 o
  11   9  -3     1607.88     1633.24    209.27 o
  12   9  -3     2427.42     2382.69    233.11 o
  13   9  -3     6829.69     7214.45    256.22 o
  14   9  -3     2421.67     2286.20    216.69 o
  15   9  -3     1722.04     1710.98    224.39 o
  16   9  -3      273.22      376.05    304.64 o
  17   9  -3      143.86       67.92    313.82 o
  18   9  -3       42.21      310.65    330.05 o
  19   9  -3      332.88      233.89    312.57 o
   1  10  -3     3208.78     2996.73    334.19 o
   2  10  -3     8110.96     8023.15    300.67 o
   3  10  -3     5669.53     5679.38    213.31 o
   4  10  -3     4783.67     4893.70    205.13 o
   5  10  -3     7491.15     7825.68    244.96 o
   6  10  -3     4750.14     5180.92    219.57 o
   7  10  -3    16318.43    15915.46    441.23 o
   8  10  -3    13652.16    13863.47    374.40 o
   9  10  -3      697.35      954.57    201.62 o
  10  10  -3     4909.74     4872.02    248.50 o
  11  10  -3     4976.33     4821.15    243.75 o
  12  10  -3      892.06      943.22    203.04 o
  13  10  -3     3533.21     3290.92    402.70 o
  14  10  -3     2008.64     2260.51    225.71 o
  15  10  -3      854.90     1019.52    329.22 o
  16  10  -3      261.88      220.70    301.10 o
  17  10  -3      179.47        7.81    303.04 o
  18  10  -3      524.57      236.88    330.75 o
  19  10  -3      218.33      263.16    347.24 o
   1  11  -3     5901.87     5882.65    315.56 o
   2  11  -3     6219.98     6574.43    236.51 o
   3  11  -3     2758.56     2746.07    205.16 o
   4  11  -3     3434.54     3664.33    224.76 o
   5  11  -3      562.58      580.54    183.37 o
   6  11  -3      692.62      892.66    203.68 o
   7  11  -3      640.64      664.31    196.19 o
   8  11  -3     4625.31     4884.91    302.38 o
   9  11  -3     2774.73     2977.13    227.33 o
  10  11  -3     4199.16     4646.04    248.89 o
  11  11  -3      247.58      447.70    212.03 o
  12  11  -3     3910.93     3690.14    306.38 o
  13  11  -3      138.77      138.01    280.83 o
  14  11  -3      340.60      324.82    324.08 o
  15  11  -3      883.94      911.87    332.61 o
  16  11  -3      935.55     1026.31    301.38 o
  17  11  -3       95.16      103.88    279.83 o
  18  11  -3      920.83      926.34    313.15 o
   1  12  -3     2118.38     1727.37    210.59 o
   2  12  -3      966.28      632.72    206.93 o
   3  12  -3     1850.25     1871.91    221.36 o
   4  12  -3     8407.32     8377.52    394.85 o
   5  12  -3     1136.79     1163.09    222.24 o
   6  12  -3     5255.26     5797.25    269.43 o
   7  12  -3     2625.85     2840.16    242.94 o
   8  12  -3     2352.08     2661.47    231.50 o
   9  12  -3      693.49      956.00    218.70 o
  10  12  -3     4331.88     5042.68    335.24 o
  11  12  -3      332.72      544.78    230.46 o
  12  12  -3     1168.29     1309.77    326.68 o
  13  12  -3      668.36      945.59    285.23 o
  14  12  -3      870.75      773.51    347.09 o
  15  12  -3      336.45      460.47    317.52 o
  16  12  -3      458.78      330.20    277.09 o
  17  12  -3      689.69      638.01    307.61 o
   1  13  -3     1259.73     1059.15    207.38 o
   2  13  -3      970.00      817.67    222.59 o
   3  13  -3      665.00      608.57    196.83 o
   4  13  -3     1153.71     1043.72    229.17 o
   5  13  -3      171.69      230.79    217.73 o
   6  13  -3     2050.73     2207.50    237.15 o
   7  13  -3      351.65      403.61    229.92 o
   8  13  -3     1407.37     1491.78    214.17 o
   9  13  -3     1755.42     2157.81    240.23 o
  10  13  -3      511.11      936.67    255.74 o
  11  13  -3     1147.51     1445.73    353.13 o
  12  13  -3     1045.27     1297.38    345.87 o
  13  13  -3     1524.35     1667.75    294.09 o
  14  13  -3      327.61      393.10    351.43 o
  15  13  -3      634.88      749.64    303.81 o
  16  13  -3      341.60      413.33    319.83 o
   1  14  -3     1615.32     1918.13    316.49 o
   2  14  -3     1222.22     1285.63    209.23 o
   3  14  -3     1782.92     1802.84    481.72 o
   4  14  -3      865.26      948.61    206.82 o
   5  14  -3     1447.68     1664.56    215.28 o
   6  14  -3      823.65     1162.83    214.38 o
   7  14  -3     1253.29     1424.24    241.45 o
   8  14  -3     3146.43     3076.99    252.69 o
   9  14  -3      269.54      851.13    242.74 o
  10  14  -3      689.14      957.02    344.07 o
  11  14  -3     1663.06     1948.25    365.27 o
  12  14  -3      132.09      643.99    357.33 o
  13  14  -3      782.38      926.99    314.16 o
  14  14  -3      474.97      755.41    364.80 o
  15  14  -3      243.70       96.66    289.36 o
   1  15  -3     3347.65     3090.99    243.43 o
   2  15  -3      556.67      516.22    225.25 o
   3  15  -3      688.18      602.98    218.40 o
   4  15  -3      778.22      966.87    237.48 o
   5  15  -3      377.26      493.85    240.46 o
   6  15  -3      208.62      199.76    229.38 o
   7  15  -3      392.20      458.23    226.70 o
   8  15  -3      201.99      235.42    242.27 o
   9  15  -3      718.93     1345.22    354.58 o
  10  15  -3     1169.29     1373.92    342.18 o
  11  15  -3      391.24      650.00    347.16 o
  12  15  -3      879.24      998.75    369.72 o
  13  15  -3       11.98      358.50    340.11 o
  14  15  -3       86.08      120.58    349.20 o
   1  16  -3       68.12     -121.38    316.90 o
   2  16  -3       12.13       77.87    232.15 o
   3  16  -3      308.44      531.29    240.95 o
   4  16  -3     4086.03     4326.45    331.88 o
   5  16  -3       60.72      355.77    239.77 o
   6  16  -3     2704.32     2772.90    276.72 o
   7  16  -3      441.03      380.03    305.83 o
   8  16  -3      586.05      995.88    367.86 o
   9  16  -3       56.94      266.63    322.87 o
  10  16  -3     1886.26     1812.58    322.86 o
  11  16  -3       49.03      589.76    318.16 o
  12  16  -3      764.21     1266.46    380.09 o
   1  17  -3      214.06      104.26    255.53 o
   2  17  -3      329.95       71.08    218.93 o
   3  17  -3       89.03       75.16    235.14 o
   4  17  -3      216.72      503.29    248.24 o
   5  17  -3        8.27       91.36    231.05 o
   6  17  -3      149.77      258.19    320.11 o
   7  17  -3       23.99       19.79    352.05 o
   8  17  -3       60.28      463.52    345.54 o
   9  17  -3      640.76      547.49    293.84 o
  10  17  -3        3.09      -11.10    303.65 o
   1  18  -3      175.91       16.38    237.35 o
   2  18  -3      119.37       84.46    252.51 o
   3  18  -3      337.86      516.63    263.55 o
   4  18  -3      253.09      536.93    369.84 o
   5  18  -3      257.99      749.27    373.11 o
   6  18  -3       81.89      246.28    307.14 o
   7  18  -3      109.38      248.27    375.99 o
   8  18  -3      231.68      171.17    296.23 o
   1  19  -3      145.23      -46.86    393.97 o
   2  19  -3       99.45      237.91    242.60 o
   3  19  -3       53.54       85.27    301.16 o
   4  19  -3       31.74      140.17    302.56 o
   4   0  -2     7584.29     7508.77    502.36 o
   6   0  -2   166802.48   170814.08   2231.41 o
   8   0  -2    12980.91    13455.20    224.62 o
  10   0  -2     5506.76     4944.11    188.53 o
  12   0  -2    47253.60    48932.16    475.63 o
  14   0  -2     9185.06     9681.19    297.03 o
  16   0  -2    15756.78    15563.58    370.05 o
  18   0  -2     2401.16     2503.18    413.15 o
  20   0  -2     4556.55     5148.02    470.90 o
  22   0  -2     6971.06     7856.01    535.38 o
   2   1  -2    81284.91    85896.50   1630.47 o
   3   1  -2     4406.29     4470.25     78.78 o
   4   1  -2     1629.55     1723.08     55.10 o
   5   1  -2    27704.54    31538.62    136.43 o
   6   1  -2    10455.70     9836.97    117.52 o
   7   1  -2    42671.54    42923.33    232.43 o
   8   1  -2     7259.11     7053.86    133.67 o
   9   1  -2    57607.61    59218.77    309.65 o
  10   1  -2    13021.57    13658.45    179.56 o
  11   1  -2     4507.92     4888.87    164.46 o
  12   1  -2    11659.76    12290.09    197.40 o
  13   1  -2     6961.60     7051.79    181.39 o
  14   1  -2    12104.30    12597.31    271.42 o
  15   1  -2    16206.84    16736.09    316.36 o
  16   1  -2     5365.38     5242.20    175.33 o
  17   1  -2     5561.71     5788.96    178.88 o
  18   1  -2     2487.68     2766.37    162.11 o
  19   1  -2      242.30      194.48    202.70 o
  20   1  -2      789.39      909.50    373.87 o
  21   1  -2     1050.10     1778.74    293.95 o
  22   1  -2      119.08      310.69    279.56 o
   1   2  -2      588.81      551.93     70.51 o
   2   2  -2     4219.46     3801.99    101.85 o
   3   2  -2    84511.77    87560.36    402.42 o
   4   2  -2    18959.68    19527.22    247.15 o
   5   2  -2   102585.48   108175.43   1028.97 o
   6   2  -2     4499.48     4409.41     69.38 o
   7   2  -2    36606.88    36912.77    252.24 o
   8   2  -2      903.18     1047.61     67.81 o
   9   2  -2      812.81      832.48     91.84 o
  10   2  -2     2785.95     3007.60    107.41 o
  11   2  -2     6086.76     6339.42    134.13 o
  12   2  -2      271.22      386.73    108.74 o
  13   2  -2     9923.34     9819.81    175.73 o
  14   2  -2      602.51      550.88    143.03 o
  15   2  -2     4992.68     5076.60    255.10 o
  16   2  -2      348.33      463.30    138.26 o
  17   2  -2     1541.01     1510.76    154.59 o
  18   2  -2      256.16      287.63    198.07 o
  19   2  -2     5009.81     5358.32    528.65 o
  20   2  -2      208.16      176.03    216.37 o
  21   2  -2     3171.50     3918.35    443.55 o
  22   2  -2       56.75      147.63    398.87 o
   0   3  -2    41420.51    43482.23    323.06 o
   1   3  -2    56707.36    59905.30   1099.96 o
   2   3  -2   110027.22   114618.32   1168.74 o
   3   3  -2    49069.61    49152.14    648.86 o
   4   3  -2    12070.48    11635.82    282.21 o
   5   3  -2      217.49      266.03     68.09 o
   6   3  -2    12668.55    13128.55    119.93 o
   7   3  -2    67068.98    67766.68    450.20 o
   8   3  -2     8555.13     8460.94     97.95 o
   9   3  -2    55860.02    56420.14    358.18 o
  10   3  -2     8807.27     8791.62    142.16 o
  11   3  -2     3101.54     2967.88    116.76 o
  12   3  -2     4434.84     4788.19    136.93 o
  13   3  -2    16474.07    16829.78    207.65 o
  14   3  -2     6856.32     7097.13    175.30 o
  15   3  -2    13431.75    14152.79    219.33 o
  16   3  -2     1378.18     1366.95    144.81 o
  17   3  -2     3816.54     3871.31    236.08 o
  18   3  -2     1230.36     1356.98    207.26 o
  19   3  -2      646.29      487.21    222.82 o
  20   3  -2     1219.84     1482.42    244.41 o
  21   3  -2      531.89      784.87    381.64 o
  22   3  -2       66.40      157.70    416.15 o
   0   4  -2     7119.07     7345.68    195.99 o
   1   4  -2    12906.93    13504.70    136.74 o
   2   4  -2     2311.95     2385.08     71.67 o
   3   4  -2     4140.37     3937.16     75.31 o
   4   4  -2    20757.79    22242.17    336.37 o
   5   4  -2       77.03      142.26     47.51 o
   6   4  -2    86976.62    86784.51   1122.01 o
   7   4  -2    13959.14    13803.09    302.32 o
   8   4  -2     5319.24     5150.01     94.73 o
   9   4  -2    11439.84    11408.66    117.77 o
  10   4  -2     7005.61     7028.57    117.92 o
  11   4  -2     1817.55     1952.70    112.71 o
  12   4  -2    27205.97    27779.01    240.21 o
  13   4  -2     1150.31     1172.99    129.55 o
  14   4  -2     4063.97     3776.50    156.55 o
  15   4  -2     2490.69     2671.43    149.79 o
  16   4  -2    11395.17    11219.09    300.22 o
  17   4  -2      390.74      249.19    194.91 o
  18   4  -2     2420.55     2086.10    256.01 o
  19   4  -2       90.63       97.86    211.79 o
  20   4  -2     3300.68     3197.56    267.44 o
  21   4  -2       49.24      100.79    237.61 o
   0   5  -2   145791.16   153573.34   4067.73 o
   1   5  -2    19140.39    19002.64    196.18 o
   2   5  -2    62257.86    61322.14    236.87 o
   3   5  -2     3804.01     3760.37     87.18 o
   4   5  -2    25922.49    25530.04    158.94 o
   5   5  -2    19601.54    18727.10    144.07 o
   6   5  -2    12824.43    12834.95    136.91 o
   7   5  -2    30062.39    28430.61    584.88 o
   8   5  -2     6396.52     6274.43    133.67 o
   9   5  -2    39053.90    38951.13    443.92 o
  10   5  -2     5887.31     5831.46    116.64 o
  11   5  -2     9036.21     8917.83    138.03 o
  12   5  -2     5095.93     5412.79    189.26 o
  13   5  -2     1953.70     1964.21    134.24 o
  14   5  -2    11537.04    11701.27    202.09 o
  15   5  -2    11031.97    11424.71    297.18 o
  16   5  -2     5024.36     4750.19    259.76 o
  17   5  -2     4768.72     4649.21    246.07 o
  18   5  -2     2281.37     1949.01    225.55 o
  19   5  -2      127.69       49.19    234.57 o
  20   5  -2      448.34      627.39    239.39 o
  21   5  -2     1899.51     1985.93    257.31 o
   0   6  -2    44559.55    44055.39    421.73 o
   1   6  -2     8960.86     8551.65    167.05 o
   2   6  -2     8942.45     9461.86    126.05 o
   3   6  -2    17120.01    17305.25    153.49 o
   4   6  -2    18604.68    17456.71    153.14 o
   5   6  -2    33840.16    33611.10    446.44 o
   6   6  -2     5778.81     6044.66    141.18 o
   7   6  -2    15450.99    15959.81    274.17 o
   8   6  -2     4603.07     4396.34    157.31 o
   9   6  -2      293.05      304.77    102.53 o
  10   6  -2     4182.42     4112.99    191.24 o
  11   6  -2     1072.30     1168.16    110.65 o
  12   6  -2      347.82      369.73    106.44 o
  13   6  -2     7053.96     6916.20    168.94 o
  14   6  -2     4561.29     4407.61    234.77 o
  15   6  -2     4717.69     4588.09    235.12 o
  16   6  -2     2473.80     2303.51    213.11 o
  17   6  -2     1110.98     1283.25    226.12 o
  18   6  -2     1483.47     1371.20    225.86 o
  19   6  -2     2950.21     3134.83    267.62 o
  20   6  -2      493.72      443.65    225.26 o
  21   6  -2     1377.01     1639.23    266.79 o
   0   7  -2     7620.55     8012.97    240.80 o
   1   7  -2    12011.51    12544.67    203.11 o
   2   7  -2     5721.88     5715.25    176.91 o
   3   7  -2     7136.11     7373.78    276.96 o
   4   7  -2     1383.74     1525.80    152.83 o
   5   7  -2     2092.80     1882.27    157.32 o
   6   7  -2     2724.74     2761.31     98.09 o
   7   7  -2    37404.34    37415.63    613.37 o
   8   7  -2     9330.60     9239.93    297.32 o
   9   7  -2    19560.63    18747.28    531.41 o
  10   7  -2     4140.51     4484.86    198.14 o
  11   7  -2     4662.81     4991.41    208.17 o
  12   7  -2      984.38     1030.45    121.77 o
  13   7  -2    15227.92    14802.76    289.44 o
  14   7  -2     5202.68     5343.60    332.43 o
  15   7  -2     5139.36     5198.43    332.96 o
  16   7  -2       81.18       95.41    280.16 o
  17   7  -2     1505.50     1494.12    321.62 o
  18   7  -2     1707.44     1770.38    297.65 o
  19   7  -2      683.91      799.33    325.60 o
  20   7  -2     1896.66     1708.03    317.76 o
   0   8  -2    28565.61    30426.93    416.89 o
   1   8  -2     8751.45     9000.58    201.88 o
   2   8  -2     8207.73     8006.06    260.62 o
   3   8  -2     8198.24     8160.84    194.32 o
   4   8  -2     3935.21     4140.46    180.24 o
   5   8  -2      261.13      358.46    150.04 o
   6   8  -2    41483.30    41727.86    654.86 o
   7   8  -2    13367.63    13543.93    253.82 o
   8   8  -2     2394.30     2424.98    194.78 o
   9   8  -2    11646.63    11747.90    249.82 o
  10   8  -2     2746.87     3001.54    190.72 o
  11   8  -2     1287.64     1272.70    171.00 o
  12   8  -2    17260.57    18273.98    308.39 o
  13   8  -2     1116.71     1486.95    192.29 o
  14   8  -2     1349.97     1261.30    199.91 o
  15   8  -2     1791.67     2224.36    326.92 o
  16   8  -2     3167.08     3254.24    346.73 o
  17   8  -2       57.87        2.54    303.27 o
  18   8  -2      814.33      735.42    289.13 o
  19   8  -2      311.53       33.49    307.42 o
  20   8  -2      414.53      511.67    333.16 o
   0   9  -2    38502.98    39130.55    498.76 o
   1   9  -2    10547.28    10128.24    221.76 o
   2   9  -2     7257.74     7571.45    385.63 o
   3   9  -2     2492.95     2518.76    175.86 o
   4   9  -2     7396.66     7257.57    211.68 o
   5   9  -2    14097.75    13338.27    436.58 o
   6   9  -2     9306.87     9333.46    239.59 o
   7   9  -2     8966.72     9148.80    253.98 o
   8   9  -2      707.76      973.19    186.61 o
   9   9  -2     6423.96     6322.54    235.83 o
  10   9  -2     2708.80     2843.85    203.74 o
  11   9  -2    10879.33    10896.45    267.18 o
  12   9  -2     2167.40     2100.07    206.01 o
  13   9  -2       85.51      287.51    171.22 o
  14   9  -2     4994.65     4930.43    239.08 o
  15   9  -2     3148.19     3606.18    363.60 o
  16   9  -2     2594.37     2083.70    345.53 o
  17   9  -2     2380.29     2313.39    348.66 o
  18   9  -2      386.36      430.28    306.80 o
  19   9  -2      111.33      331.24    292.17 o
   0  10  -2    12237.47    12252.72    354.71 o
   1  10  -2     4212.45     4362.40    319.78 o
   2  10  -2     9071.34     9329.19    234.47 o
   3  10  -2     1292.13     1511.54    181.63 o
   4  10  -2    10421.27    10095.87    248.59 o
   5  10  -2     8685.71     8400.17    234.98 o
   6  10  -2      779.50     1189.71    190.01 o
   7  10  -2      893.03     1020.73    198.70 o
   8  10  -2      505.72      595.06    177.16 o
   9  10  -2      729.99      959.82    201.80 o
  10  10  -2     4507.16     4637.43    239.25 o
  11  10  -2     1899.69     1962.26    251.25 o
  12  10  -2      447.60      482.36    191.37 o
  13  10  -2     3769.88     3539.65    227.97 o
  14  10  -2     2940.55     2578.80    321.77 o
  15  10  -2     2073.19     2283.85    352.01 o
  16  10  -2     1166.46     1209.65    343.65 o
  17  10  -2     1043.17      958.77    342.82 o
  18  10  -2      441.64      536.13    328.97 o
  19  10  -2      886.47      983.39    306.22 o
   0  11  -2     2290.26     2357.02    266.36 o
   1  11  -2     1544.87     1529.39    187.59 o
   2  11  -2      453.73      431.33    167.45 o
   3  11  -2     1643.98     1559.54    180.33 o
   4  11  -2      401.81      570.83    183.43 o
   5  11  -2     1345.38     1384.91    195.65 o
   6  11  -2      307.75      393.74    198.42 o
   7  11  -2     7708.96     7712.92    277.17 o
   8  11  -2     2404.33     2043.86    213.90 o
   9  11  -2      561.10     1001.46    206.69 o
  10  11  -2      855.50     1057.06    211.62 o
  11  11  -2       12.32      222.84    192.16 o
  12  11  -2      178.79      221.18    179.01 o
  13  11  -2     2307.37     2497.62    346.44 o
  14  11  -2     1477.46     1403.38    286.37 o
  15  11  -2      389.82      371.51    327.22 o
  16  11  -2      143.22      186.21    341.82 o
  17  11  -2      316.72      270.33    348.10 o
  18  11  -2     1024.01      816.97    360.18 o
   0  12  -2    13402.23    13872.90    403.20 o
   1  12  -2     2477.79     2407.63    271.75 o
   2  12  -2     6194.30     5930.69    344.18 o
   3  12  -2     1428.43     1440.62    208.50 o
   4  12  -2     4723.37     4727.24    226.03 o
   5  12  -2      106.27      209.98    204.18 o
   6  12  -2    11378.68    11885.94    300.40 o
   7  12  -2     3345.51     3378.09    232.83 o
   8  12  -2      431.71      561.78    209.98 o
   9  12  -2     3515.70     3740.63    316.93 o
  10  12  -2      938.98     1183.87    212.68 o
  11  12  -2      130.49      368.36    278.86 o
  12  12  -2     3887.47     3876.73    327.98 o
  13  12  -2      277.37      338.42    339.75 o
  14  12  -2      448.43      427.74    272.99 o
  15  12  -2      749.29      862.22    329.45 o
  16  12  -2     1176.78     1204.07    365.30 o
  17  12  -2        8.32      -17.85    358.75 o
   0  13  -2     3775.75     3381.34    315.38 o
   1  13  -2     2295.53     2229.34    201.98 o
   2  13  -2      613.61      598.22    199.85 o
   3  13  -2     1146.00     1010.26    212.39 o
   4  13  -2     1392.73     1239.42    215.83 o
   5  13  -2     4733.41     4694.14    404.84 o
   6  13  -2     2194.11     2506.63    235.21 o
   7  13  -2     3002.20     2942.71    233.50 o
   8  13  -2      308.56      309.96    210.74 o
   9  13  -2     1079.29     1352.68    206.69 o
  10  13  -2     1399.97     1699.01    294.79 o
  11  13  -2     3357.30     3456.71    323.70 o
  12  13  -2      234.02       75.18    293.36 o
  13  13  -2       21.19     -102.19    339.89 o
  14  13  -2      676.30      897.79    295.64 o
  15  13  -2      512.19      744.13    349.16 o
  16  13  -2      666.89      629.20    363.07 o
   0  14  -2     3295.02     3224.65    341.44 o
   1  14  -2      984.44     1005.54    212.78 o
   2  14  -2     2345.45     2227.79    238.00 o
   3  14  -2      595.85      637.61    206.21 o
   4  14  -2     1069.15     1328.64    226.15 o
   5  14  -2     5239.75     5635.83    436.67 o
   6  14  -2      357.35      382.97    222.42 o
   7  14  -2      169.19      146.88    210.55 o
   8  14  -2      476.95      262.49    221.56 o
   9  14  -2      404.86      576.97    265.33 o
  10  14  -2      589.22      791.01    284.60 o
  11  14  -2     1613.98     1867.84    297.21 o
  12  14  -2      177.56      236.13    306.42 o
  13  14  -2     1053.94     1472.27    376.02 o
  14  14  -2      448.63      214.85    292.91 o
  15  14  -2      442.71      560.70    357.95 o
   0  15  -2       36.38      -82.71    301.99 o
   1  15  -2      138.83      238.28    210.37 o
   2  15  -2      210.00      250.82    203.93 o
   3  15  -2      316.06      351.83    227.64 o
   4  15  -2      486.41      701.23    224.23 o
   5  15  -2      391.57      333.31    218.62 o
   6  15  -2      296.97      311.61    232.92 o
   7  15  -2     2173.13     2329.41    252.98 o
   8  15  -2     1246.26      964.51    334.05 o
   9  15  -2      483.18      471.49    270.75 o
  10  15  -2      285.17      317.82    280.63 o
  11  15  -2      196.91      119.44    268.41 o
  12  15  -2       55.65      251.13    330.73 o
  13  15  -2      636.18      455.16    371.22 o
  14  15  -2      157.43      277.68    294.17 o
   0  16  -2     1920.40     2351.99    323.13 o
   1  16  -2      476.50      476.00    201.65 o
   2  16  -2     1301.76     1393.77    247.04 o
   3  16  -2      256.99      425.45    289.18 o
   4  16  -2     1001.73     1388.06    249.69 o
   5  16  -2       41.51       62.06    208.18 o
   6  16  -2     1876.96     2124.69    354.13 o
   7  16  -2      539.30      683.39    346.34 o
   8  16  -2       77.33      -43.87    319.12 o
   9  16  -2      507.70      708.91    284.64 o
  10  16  -2      152.28      358.94    296.99 o
  11  16  -2       40.95       54.13    278.73 o
  12  16  -2     1001.04     1140.75    352.79 o
   0  17  -2      600.91      746.60    324.24 o
   1  17  -2      472.92      290.70    240.61 o
   2  17  -2       46.90      109.02    222.35 o
   3  17  -2      224.39      281.74    231.71 o
   4  17  -2       97.49      348.37    240.79 o
   5  17  -2      631.01      529.01    320.71 o
   6  17  -2      294.52      150.38    296.52 o
   7  17  -2      270.46      621.68    368.59 o
   8  17  -2       41.03      -16.59    312.68 o
   9  17  -2       46.32      416.59    298.26 o
  10  17  -2      274.18      484.84    323.29 o
  11  17  -2      601.41      783.47    315.13 o
   0  18  -2      200.36      -48.40    353.42 o
   1  18  -2      111.06      145.44    235.05 o
   2  18  -2      547.32      525.88    306.70 o
   3  18  -2       42.18      391.60    256.07 o
   4  18  -2      103.06      417.80    359.15 o
   5  18  -2      841.47      985.01    374.37 o
   6  18  -2        1.80        0.45    291.52 o
   7  18  -2      195.60      263.65    369.97 o
   8  18  -2        3.41        9.45    304.30 o
   0  19  -2       35.84     -219.45    379.16 o
   1  19  -2       74.87       29.76    259.51 o
   2  19  -2      154.44      522.82    359.14 o
   3  19  -2       26.32      176.25    322.95 o
   4  19  -2      364.23      562.07    352.54 o
   5  19  -2       52.32      341.19    374.88 o
   4   0  -1    69439.66    72553.14    317.09 o
   6   0  -1    71343.38    75340.83    409.36 o
   8   0  -1    18431.51    19083.83    272.73 o
  10   0  -1    24610.57    23720.78    326.18 o
  12   0  -1     3189.20     3044.43    209.25 o
  14   0  -1    10205.40    10558.28    319.41 o
  16   0  -1    20225.58    20571.77    421.74 o
  18   0  -1     1698.14     1648.53    252.48 o
  20   0  -1     2066.71     3272.89    458.88 o
  22   0  -1     3962.62     4702.19    484.18 o
   3   1  -1    32440.04    33697.59    220.28 o
   4   1  -1    87029.80    92308.07    768.40 o
   5   1  -1    17346.55    18099.79    129.04 o
   6   1  -1     4279.62     4742.09    111.39 o
   7   1  -1     6284.71     6326.21    103.60 o
   8   1  -1    37855.02    40277.77    314.19 o
   9   1  -1     6466.54     6871.10    151.06 o
  10   1  -1     7356.31     7944.43    163.55 o
  11   1  -1     8499.06     8779.95    180.59 o
  12   1  -1     4200.83     4367.37    244.57 o
  13   1  -1      780.43      691.16    139.31 o
  14   1  -1    23988.32    24696.01    312.22 o
  15   1  -1    13900.15    14798.58    440.09 o
  16   1  -1     2416.57     2666.94    214.75 o
  17   1  -1      308.86      486.87    147.01 o
  18   1  -1      743.64      894.43    153.70 o
  19   1  -1     1893.90     2006.32    273.88 o
  20   1  -1     3332.60     3724.26    465.26 o
  21   1  -1     3998.91     5058.74    508.60 o
  22   1  -1      174.35      489.88    294.75 o
   2   2  -1      625.26      684.46     69.38 o
   3   2  -1     3966.53     4268.54     84.08 o
   4   2  -1     4229.73     4335.33     76.73 o
   5   2  -1   156536.39   160214.03   1206.47 o
   6   2  -1     2139.65     2300.35     68.79 o
   7   2  -1   121578.22   122027.47    869.30 o
   8   2  -1     1700.25     1826.78    100.13 o
   9   2  -1    51969.09    53031.96    676.66 o
  10   2  -1     1925.97     2077.36    112.11 o
  11   2  -1     9779.74    10008.46    161.96 o
  12   2  -1     1007.90      956.31    112.90 o
  13   2  -1     3546.76     3525.98    147.63 o
  14   2  -1     1233.54     1460.83    149.07 o
  15   2  -1    20769.44    21170.46    292.17 o
  16   2  -1      518.23      645.71    151.27 o
  17   2  -1    11619.88    11769.52    247.54 o
  18   2  -1        6.64      108.92    144.28 o
  19   2  -1     4279.77     4798.38    486.49 o
  20   2  -1       17.66       35.68    220.28 o
  21   2  -1     4119.40     4597.43    488.34 o
  22   2  -1       74.75       54.30    424.23 o
   1   3  -1    46215.32    49293.71    292.40 o
   2   3  -1    72004.97    73663.08    356.47 o
   3   3  -1   127359.58   131244.58   1499.15 o
   4   3  -1    44048.36    43645.26    376.61 o
   5   3  -1    60680.19    61350.23    487.59 o
   6   3  -1    11528.92    11406.68    119.03 o
   7   3  -1     2930.90     2864.18     91.00 o
   8   3  -1    45410.98    46505.94    402.26 o
   9   3  -1     5044.83     5389.51    126.01 o
  10   3  -1     4359.69     4546.23    137.87 o
  11   3  -1     2786.48     2919.22    125.29 o
  12   3  -1     1988.83     2043.76    126.92 o
  13   3  -1     3515.58     3367.36    145.77 o
  14   3  -1    26960.14    27883.93    718.85 o
  15   3  -1    15010.47    15275.92    252.23 o
  16   3  -1     5810.48     5898.28    190.06 o
  17   3  -1     2082.51     2437.40    163.45 o
  18   3  -1      796.61      930.05    202.54 o
  19   3  -1     1525.88     1328.18    231.18 o
  20   3  -1     4360.44     4755.16    282.46 o
  21   3  -1     2889.06     3503.83    297.22 o
  22   3  -1      516.39      717.58    440.35 o
   1   4  -1    37122.36    37708.76    312.14 o
   2   4  -1     3608.39     3498.71     83.15 o
   3   4  -1    19214.43    19539.41    130.87 o
   4   4  -1    48798.04    50518.62    444.71 o
   5   4  -1     3616.80     3784.42    152.39 o
   6   4  -1    38427.21    38398.27    192.26 o
   7   4  -1     2770.81     2703.02     95.07 o
   8   4  -1     8115.43     8087.80    189.88 o
   9   4  -1      350.19      344.40    106.42 o
  10   4  -1    19005.92    19313.77    195.13 o
  11   4  -1      795.99      880.26    108.65 o
  12   4  -1     1890.82     1930.12    130.39 o
  13   4  -1     2474.66     2595.96    139.91 o
  14   4  -1     5235.64     5128.41    173.70 o
  15   4  -1     2147.22     2456.42    170.70 o
  16   4  -1    11468.60    11629.12    219.62 o
  17   4  -1      699.00      770.24    206.90 o
  18   4  -1     1433.45     1737.22    241.69 o
  19   4  -1     1636.49     1722.73    239.07 o
  20   4  -1     1452.48     1654.83    266.74 o
  21   4  -1      762.50     1030.85    257.02 o
   1   5  -1    28945.43    29189.04    230.80 o
   2   5  -1     9345.73     9607.52    116.35 o
   3   5  -1     9753.14     9762.80    115.83 o
   4   5  -1    19448.17    19418.16    209.09 o
   5   5  -1      642.23      694.99     79.19 o
   6   5  -1      195.07      254.16     84.28 o
   7   5  -1     5723.50     5881.94    122.13 o
   8   5  -1    10997.06    10995.11    167.19 o
   9   5  -1     7352.64     7457.82    152.61 o
  10   5  -1     4773.15     4904.19    151.41 o
  11   5  -1     7350.82     7541.21    184.67 o
  12   5  -1     3413.15     3512.71    140.19 o
  13   5  -1      174.09      116.02    132.21 o
  14   5  -1    18647.09    19132.90    242.99 o
  15   5  -1     4903.51     5074.29    204.90 o
  16   5  -1     1058.31      896.21    222.57 o
  17   5  -1      904.16      926.81    205.78 o
  18   5  -1      992.58      761.00    217.57 o
  19   5  -1      483.49      468.24    242.38 o
  20   5  -1     2982.35     3342.37    279.73 o
  21   5  -1     1967.07     2482.75    330.47 o
   1   6  -1   120102.72   119792.36    455.12 o
   2   6  -1     5551.08     5373.97    152.58 o
   3   6  -1     1110.63     1282.31     86.02 o
   4   6  -1    10926.21    10928.61    130.97 o
   5   6  -1    39191.54    38864.73    295.40 o
   6   6  -1     4379.66     4276.17    154.49 o
   7   6  -1    33871.60    34047.69    585.23 o
   8   6  -1     3348.10     3274.89    158.53 o
   9   6  -1    24915.00    25577.55    760.89 o
  10   6  -1     2930.57     2809.79    172.61 o
  11   6  -1     4034.33     3907.29    146.76 o
  12   6  -1     1861.33     1746.30    135.38 o
  13   6  -1     5996.49     5769.82    171.26 o
  14   6  -1     2912.13     2884.55    165.17 o
  15   6  -1    11410.05    11334.15    307.27 o
  16   6  -1     1036.77     1258.31    267.66 o
  17   6  -1     2948.80     2929.26    248.34 o
  18   6  -1      213.92       65.51    217.37 o
  19   6  -1     2007.32     2055.88    269.49 o
  20   6  -1       76.19      212.62    296.81 o
  21   6  -1     1376.73     1714.34    267.90 o
   1   7  -1    21685.59    21632.91    241.36 o
   2   7  -1    38487.36    35873.76    321.79 o
   3   7  -1    40566.66    40189.48    313.55 o
   4   7  -1    21770.86    21214.29    586.06 o
   5   7  -1    13695.17    13694.36    220.09 o
   6   7  -1    15578.59    15034.05    413.48 o
   7   7  -1     3001.95     3385.70    170.82 o
   8   7  -1    31388.55    30135.12    308.49 o
   9   7  -1     5087.62     4952.39    187.80 o
  10   7  -1     2527.58     2775.53    391.53 o
  11   7  -1     2529.89     2564.59    175.66 o
  12   7  -1      807.15      940.20    189.72 o
  13   7  -1     3129.75     2822.14    172.34 o
  14   7  -1    13191.97    12800.91    397.36 o
  15   7  -1     5996.27     6640.70    263.90 o
  16   7  -1     1392.36     1689.49    250.59 o
  17   7  -1     2173.67     2464.66    238.12 o
  18   7  -1      841.24      797.53    210.15 o
  19   7  -1      794.17      932.36    244.84 o
  20   7  -1     2449.57     2890.21    272.92 o
   1   8  -1    24363.50    23555.32    397.78 o
   2   8  -1     7495.56     7481.40    261.27 o
   3   8  -1    31335.79    31652.97    446.72 o
   4   8  -1    13006.43    13180.08    229.69 o
   5   8  -1     2888.85     2913.29    170.33 o
   6   8  -1     5689.33     5789.63    190.62 o
   7   8  -1     3067.85     3052.25    177.08 o
   8   8  -1     3458.96     3709.42    189.07 o
   9   8  -1      820.84      906.00    171.16 o
  10   8  -1     3719.64     3993.08    204.08 o
  11   8  -1     1630.78     1591.47    182.20 o
  12   8  -1       90.19      115.28    159.18 o
  13   8  -1     6455.80     6525.13    266.49 o
  14   8  -1     1979.88     2257.98    318.64 o
  15   8  -1     2708.84     3377.66    344.27 o
  16   8  -1     6326.84     6198.94    389.83 o
  17   8  -1      894.99     1007.50    307.93 o
  18   8  -1     1334.97     1499.96    295.61 o
  19   8  -1     3051.00     3497.01    380.24 o
  20   8  -1      592.08      790.07    309.83 o
   1   9  -1    23576.65    23365.55    281.23 o
   2   9  -1     1018.37      986.62    154.99 o
   3   9  -1    17254.38    16350.36    252.62 o
   4   9  -1     7811.25     7743.24    206.98 o
   5   9  -1     3335.33     3359.06    170.43 o
   6   9  -1      546.87      526.77    170.81 o
   7   9  -1     5117.04     4898.58    198.85 o
   8   9  -1     3478.14     3543.95    195.71 o
   9   9  -1     4847.23     4631.74    450.45 o
  10   9  -1      971.64     1012.76    171.90 o
  11   9  -1     3111.38     3448.93    430.62 o
  12   9  -1     1934.15     2014.98    196.07 o
  13   9  -1      215.14      212.53    162.46 o
  14   9  -1     6127.31     5951.43    363.94 o
  15   9  -1       58.43      122.68    311.68 o
  16   9  -1       15.56       97.33    301.84 o
  17   9  -1     2734.38     2389.60    316.41 o
  18   9  -1      870.85     1095.71    315.34 o
  19   9  -1      573.40     1043.07    356.69 o
   1  10  -1    40240.73    39338.55    368.65 o
   2  10  -1     3612.34     3218.16    177.91 o
   3  10  -1     2601.94     2949.75    295.36 o
   4  10  -1     2769.57     2507.75    179.48 o
   5  10  -1     9449.77     9205.16    240.85 o
   6  10  -1     1684.03     1827.04    188.77 o
   7  10  -1    10324.29    10827.02    324.82 o
   8  10  -1     2474.28     2555.41    200.58 o
   9  10  -1     2685.65     3014.77    208.79 o
  10  10  -1     1451.45     1396.53    198.37 o
  11  10  -1     1031.58     1216.96    195.84 o
  12  10  -1     1347.06     1195.60    178.29 o
  13  10  -1     1434.12     1734.63    324.28 o
  14  10  -1      862.04      724.14    274.28 o
  15  10  -1     4073.45     4258.08    335.82 o
  16  10  -1      302.20      543.17    288.35 o
  17  10  -1       26.94      165.62    268.03 o
  18  10  -1      251.48      403.80    327.03 o
  19  10  -1     1326.86     1500.74    377.94 o
   1  11  -1     3834.21     3657.33    200.62 o
   2  11  -1     9654.52     8892.85    418.30 o
   3  11  -1     7162.70     7211.15    230.72 o
   4  11  -1     7981.89     8074.91    287.84 o
   5  11  -1      722.79     1134.30    197.47 o
   6  11  -1     6967.94     7071.68    241.64 o
   7  11  -1     2939.92     3075.43    218.78 o
   8  11  -1     8399.40     8632.45    250.92 o
   9  11  -1     2291.75     2317.07    206.88 o
  10  11  -1     1462.46     1751.31    203.54 o
  11  11  -1      858.54      941.55    183.29 o
  12  11  -1      302.12      365.49    286.44 o
  13  11  -1      835.14      819.00    320.31 o
  14  11  -1     5936.39     6711.56    417.81 o
  15  11  -1     1179.02     1583.63    315.28 o
  16  11  -1      408.11      281.34    275.67 o
  17  11  -1      459.32      635.60    300.57 o
  18  11  -1      511.94      528.27    347.26 o
   1  12  -1     5125.79     5058.88    270.82 o
   2  12  -1     4414.92     4455.24    225.02 o
   3  12  -1    12302.84    13038.10    286.85 o
   4  12  -1      752.26      926.88    186.20 o
   5  12  -1     3635.80     3709.48    224.11 o
   6  12  -1      395.49      449.27    197.36 o
   7  12  -1      424.28      303.16    182.90 o
   8  12  -1     1611.00     2041.47    220.00 o
   9  12  -1      852.59     1084.41    201.18 o
  10  12  -1      663.12      798.62    189.89 o
  11  12  -1      564.87      481.54    283.52 o
  12  12  -1      599.24      198.08    320.13 o
  13  12  -1     2035.44     2044.07    305.74 o
  14  12  -1     1007.77     1108.90    354.14 o
  15  12  -1      579.40      759.20    342.95 o
  16  12  -1     1815.33     2250.03    348.89 o
  17  12  -1      201.00      152.05    317.06 o
   1  13  -1     6736.26     7011.84    299.86 o
   2  13  -1      583.04      667.06    194.13 o
   3  13  -1     5348.95     5578.36    253.32 o
   4  13  -1      666.23      658.60    193.20 o
   5  13  -1      560.14      758.79    202.31 o
   6  13  -1      579.75      526.15    193.38 o
   7  13  -1      300.02      289.14    196.44 o
   8  13  -1     1242.19     1478.65    215.85 o
   9  13  -1      931.10      927.22    317.50 o
  10  13  -1      153.74      -54.09    301.61 o
  11  13  -1      877.19     1257.14    340.24 o
  12  13  -1     1975.40     2279.33    350.93 o
  13  13  -1      319.42      830.51    304.26 o
  14  13  -1      953.71     1063.24    348.85 o
  15  13  -1      224.68      577.37    358.13 o
  16  13  -1       34.74      227.19    344.39 o
   1  14  -1     8297.67     8108.84    270.69 o
   2  14  -1      803.08      934.41    189.37 o
   3  14  -1     3029.69     3387.38    240.03 o
   4  14  -1      138.68      157.54    188.27 o
   5  14  -1      658.07      812.29    202.78 o
   6  14  -1       64.49      141.00    187.06 o
   7  14  -1      489.22      364.99    216.01 o
   8  14  -1     1068.07     1160.90    295.30 o
   9  14  -1     1326.00     1340.01    341.47 o
  10  14  -1      203.54      -22.10    326.85 o
  11  14  -1      540.49      505.44    334.60 o
  12  14  -1      126.24       53.16    285.36 o
  13  14  -1      771.49      935.79    345.64 o
  14  14  -1      643.12      663.53    323.25 o
  15  14  -1      707.51      847.49    381.48 o
   1  15  -1      915.02      877.19    220.84 o
   2  15  -1      715.05      820.14    224.77 o
   3  15  -1     2230.39     2175.49    229.88 o
   4  15  -1     1890.58     2287.87    226.69 o
   5  15  -1       23.71      223.11    206.85 o
   6  15  -1     1955.18     1955.92    219.00 o
   7  15  -1      366.33      564.34    327.13 o
   8  15  -1      895.47      930.68    279.94 o
   9  15  -1      699.69      739.79    326.06 o
  10  15  -1      704.97      716.84    347.87 o
  11  15  -1       55.27      232.99    329.18 o
  12  15  -1       84.27      312.39    275.05 o
  13  15  -1      178.30      176.73    358.59 o
  14  15  -1      896.62     1039.90    316.23 o
   1  16  -1      169.88      221.49    194.87 o
   2  16  -1      463.36      382.43    229.64 o
   3  16  -1      746.45     1072.46    218.42 o
   4  16  -1      159.32      344.65    220.02 o
   5  16  -1       69.65      166.70    217.26 o
   6  16  -1        3.29        0.29    264.82 o
   7  16  -1       42.20      142.75    339.19 o
   8  16  -1      386.67      475.98    285.95 o
   9  16  -1      231.62      476.04    316.29 o
  10  16  -1      327.57      643.37    333.51 o
  11  16  -1       69.97      213.81    310.77 o
  12  16  -1      420.70      605.93    321.72 o
   1  17  -1     1316.62     1522.42    248.19 o
   2  17  -1      165.01      161.35    217.91 o
   3  17  -1     1819.56     1837.61    250.11 o
   4  17  -1       54.76      429.91    335.44 o
   5  17  -1      319.71      244.20    320.16 o
   6  17  -1      394.52      341.91    277.28 o
   7  17  -1       36.30       46.91    351.78 o
   8  17  -1      447.62      521.48    309.44 o
   9  17  -1      103.17      167.69    299.77 o
  10  17  -1      122.22      235.34    311.75 o
  11  17  -1       41.63      -75.77    301.51 o
   1  18  -1      772.81      671.24    244.93 o
   2  18  -1      122.69      144.39    237.66 o
   3  18  -1      585.04      774.52    358.77 o
   4  18  -1       35.79      182.67    351.36 o
   5  18  -1      218.43      609.74    344.25 o
   6  18  -1      198.78      470.11    291.76 o
   7  18  -1       84.54      -72.21    364.12 o
   8  18  -1      158.95      104.82    317.25 o
   1  19  -1       69.24      221.28    319.85 o
   2  19  -1       42.71      316.18    367.62 o
   3  19  -1      626.62     1026.34    377.66 o
   4  19  -1      276.37      650.40    381.14 o
   5  19  -1       18.34      153.60    366.31 o
   4   0   0    46593.30    48959.57    293.11 o
   6   0   0   202906.06   213593.75   2026.81 o
   8   0   0     6477.84     6752.28    214.65 o
  10   0   0    64110.53    67480.69    537.98 o
  12   0   0     4726.95     5089.47    236.37 o
  14   0   0     9029.86     8330.28    309.65 o
  16   0   0    30444.28    32065.40    516.43 o
  18   0   0       84.48       24.04    230.35 o
  20   0   0       16.80      296.71    235.01 o
  22   0   0     4354.05     5127.36    507.32 o
   3   1   0      120.33       95.11     51.10 o
   4   1   0     8512.18     9138.75    169.37 o
   5   1   0   178547.28   188610.91   1405.82 o
   6   1   0    21689.25    21385.26    219.42 o
   7   1   0      388.29      493.83    108.44 o
   8   1   0     1034.36     1098.35    121.98 o
   9   1   0     2451.52     2918.07    135.91 o
  10   1   0     3906.91     4166.80    152.33 o
  11   1   0    20353.21    20402.91    244.54 o
  12   1   0      553.76      442.02    131.42 o
  13   1   0     8588.55     8990.24    208.76 o
  14   1   0    13917.93    14652.17    261.40 o
  15   1   0    12358.38    12559.67    260.68 o
  16   1   0     1544.00     1827.48    184.48 o
  17   1   0       71.49      313.50    154.34 o
  18   1   0      799.70      745.75    156.57 o
  19   1   0     2238.26     2630.94    188.31 o
  20   1   0     6395.57     7521.57    350.79 o
  21   1   0     4794.38     5359.93    527.08 o
  22   1   0     1968.18     2111.55    320.29 o
   2   2   0    18331.95    20978.59    388.57 o
   3   2   0     7720.59     8031.32     93.41 o
   4   2   0     7713.58     7172.00    103.69 o
   5   2   0    12864.97    12391.41    107.85 o
   6   2   0      309.54      578.44     91.50 o
   7   2   0      588.02      682.85     92.87 o
   8   2   0     2973.28     2904.56    112.87 o
   9   2   0     8142.95     8201.04    150.36 o
  10   2   0     1763.11     2170.33    118.78 o
  11   2   0     6827.77     7678.46    163.03 o
  12   2   0       76.33       73.92    117.51 o
  13   2   0       33.67       78.08    125.33 o
  14   2   0      344.72      492.80    147.57 o
  15   2   0    26296.44    25936.39    343.64 o
  16   2   0       70.20      184.82    180.93 o
  17   2   0    12434.19    13366.98    283.81 o
  18   2   0      652.50      792.36    158.95 o
  19   2   0       54.90      203.80    217.07 o
  20   2   0     1246.12     1702.00    246.52 o
  21   2   0     1346.52     1544.43    272.35 o
  22   2   0      170.23      386.94    433.88 o
   0   3   0     4530.43     4507.96    119.71 o
   1   3   0     4861.51     6456.64     97.25 o
   2   3   0    13257.07    13527.32    333.55 o
   3   3   0    20752.05    18506.00    136.54 o
   4   3   0     1754.69     1925.21     74.23 o
   5   3   0    71646.43    70500.42    270.26 o
   6   3   0     1592.31     1651.80     83.71 o
   7   3   0      231.61      225.99     85.48 o
   8   3   0      479.34      474.25    128.10 o
   9   3   0     2198.94     2474.13    117.35 o
  10   3   0     9408.96     9213.63    178.54 o
  11   3   0    10513.78    10225.58    172.90 o
  12   3   0     2431.17     2531.63    136.15 o
  13   3   0     5999.12     5947.95    170.49 o
  14   3   0     5671.53     5979.14    183.50 o
  15   3   0     6825.20     6597.80    204.12 o
  16   3   0      593.25      604.63    161.16 o
  17   3   0      659.39      844.96    157.49 o
  18   3   0      113.02      218.45    148.35 o
  19   3   0     5691.20     5596.62    595.55 o
  20   3   0     4035.48     4492.66    332.67 o
  21   3   0     4408.10     4707.10    305.51 o
  22   3   0      833.83      897.82    279.13 o
   1   4   0     1311.08     1536.32    100.28 o
   2   4   0     4834.18     4551.28     78.01 o
   3   4   0     6970.73     7175.56     98.22 o
   4   4   0      952.96      897.00     95.20 o
   5   4   0    15236.65    15464.38    195.13 o
   6   4   0    91461.03    92746.55    285.25 o
   7   4   0     5371.04     5674.68    171.52 o
   8   4   0     1079.39     1291.08    103.99 o
   9   4   0      357.52      349.97    141.75 o
  10   4   0    63316.26    67625.98    672.51 o
  11   4   0     2816.86     3069.68    137.89 o
  12   4   0      375.31      385.78    125.36 o
  13   4   0      392.49      499.59    133.54 o
  14   4   0     8324.37     8356.42    204.07 o
  15   4   0      846.31     1042.41    164.80 o
  16   4   0    19416.73    20256.38    279.83 o
  17   4   0      255.31      286.17    154.27 o
  18   4   0       78.82      -23.48    216.83 o
  19   4   0       13.53      176.49    226.69 o
  20   4   0      107.33      422.28    259.10 o
  21   4   0      333.68      293.04    263.85 o
   0   5   0    10983.21    10345.96    209.28 o
   1   5   0    61970.41    67810.77    309.87 o
   2   5   0     3860.28     3924.87     93.01 o
   3   5   0     2121.80     1971.33     86.95 o
   4   5   0      970.14     1070.17     84.05 o
   5   5   0    93935.48    92417.88    797.18 o
   6   5   0    19011.82    19240.24    252.33 o
   7   5   0    17834.43    17690.46    259.04 o
   8   5   0      990.75     1023.94    111.18 o
   9   5   0     8088.07     7935.41    153.60 o
  10   5   0       38.20        3.47    143.31 o
  11   5   0     5915.40     5853.44    206.98 o
  12   5   0      174.59      123.75    121.44 o
  13   5   0    13192.49    13321.67    213.29 o
  14   5   0     7831.94     7865.26    201.33 o
  15   5   0    17535.00    17708.80    258.55 o
  16   5   0     4168.37     4237.28    185.66 o
  17   5   0       25.52       90.21    202.68 o
  18   5   0     1099.79     1108.10    224.19 o
  19   5   0     1303.74     1506.55    257.34 o
  20   5   0     3663.78     4363.92    306.71 o
  21   5   0     3907.53     4186.75    319.40 o
   0   6   0    12542.64    13744.97    262.88 o
   1   6   0      448.88      361.89    111.01 o
   2   6   0    23610.77    22210.44    218.28 o
   3   6   0     2572.26     2392.26    121.52 o
   4   6   0    15805.32    16951.44    208.44 o
   5   6   0     5043.29     5257.20    297.44 o
   6   6   0       77.78      148.55    127.26 o
   7   6   0    11008.15    10565.54    195.27 o
   8   6   0     4820.88     5170.63    165.71 o
   9   6   0       49.18       35.45    130.71 o
  10   6   0      777.63      621.09    117.46 o
  11   6   0     2729.29     2427.84    136.72 o
  12   6   0     3454.09     2969.28    198.33 o
  13   6   0      175.07       72.17    139.13 o
  14   6   0     4613.85     4557.40    173.42 o
  15   6   0     5851.91     5936.76    211.36 o
  16   6   0      411.72      368.05    211.81 o
  17   6   0     5114.46     5818.81    343.73 o
  18   6   0     1110.16     1150.07    224.16 o
  19   6   0       79.40       93.21    242.15 o
  20   6   0     2946.72     3601.49    290.45 o
  21   6   0      624.85      966.10    283.89 o
   0   7   0    24114.49    22602.44    331.62 o
   1   7   0      275.35      679.42    125.93 o
   2   7   0    32616.60    31646.80    499.08 o
   3   7   0     1906.07     2596.53    209.65 o
   4   7   0    16516.05    16906.30    218.46 o
   5   7   0    17445.05    18174.91    251.12 o
   6   7   0    14748.54    13350.47    422.32 o
   7   7   0        3.11       81.12    130.22 o
   8   7   0     2426.92     2455.84    187.06 o
   9   7   0      256.83      399.36    223.29 o
  10   7   0     3926.40     3529.62    229.51 o
  11   7   0      410.91      231.84    150.88 o
  12   7   0     1292.75     1299.23    245.94 o
  13   7   0     5471.66     4600.19    241.65 o
  14   7   0     1105.55     1120.55    149.14 o
  15   7   0     1934.12     2070.33    219.90 o
  16   7   0     1386.79     1688.16    227.60 o
  17   7   0      709.76      699.91    215.65 o
  18   7   0      757.17      865.52    225.12 o
  19   7   0     4151.21     4034.64    268.39 o
  20   7   0     1230.41     1829.70    273.95 o
   0   8   0   273359.47   268069.94   4207.11 o
   1   8   0     1987.15     2338.94    373.22 o
   2   8   0     5001.20     4463.27    156.48 o
   3   8   0     1296.21     1048.43    108.59 o
   4   8   0     5134.02     5772.54    170.90 o
   5   8   0     6144.20     6860.48    186.50 o
   6   8   0    41624.98    39719.14    334.60 o
   7   8   0     2215.30     2209.40    164.60 o
   8   8   0     2942.51     2451.87    212.52 o
   9   8   0      813.33      758.77    158.83 o
  10   8   0    18135.21    18972.96    340.63 o
  11   8   0     2697.76     2613.56    177.56 o
  12   8   0     1094.81     1146.82    165.15 o
  13   8   0      808.68      535.58    294.81 o
  14   8   0      972.77     1110.58    307.08 o
  15   8   0      534.87      827.60    318.87 o
  16   8   0     3922.55     4147.92    359.10 o
  17   8   0      286.83      340.62    262.65 o
  18   8   0      818.63      693.68    330.44 o
  19   8   0       32.74      156.47    273.64 o
  20   8   0       68.54      184.80    337.35 o
   0   9   0    13239.00    13636.05    319.78 o
   1   9   0    16211.81    16823.23    369.48 o
   2   9   0      126.73       97.02    138.52 o
   3   9   0      518.27      372.03    113.36 o
   4   9   0      408.26      354.02    142.11 o
   5   9   0    34229.50    34865.44    369.89 o
   6   9   0    11995.56    11740.88    228.53 o
   7   9   0    10525.58    11334.27    295.63 o
   8   9   0        9.49      211.09    163.40 o
   9   9   0     3932.10     3974.70    191.38 o
  10   9   0      504.37      421.68    161.13 o
  11   9   0     2074.48     1992.03    177.44 o
  12   9   0     2889.48     2804.84    195.79 o
  13   9   0     5936.19     6563.99    345.63 o
  14   9   0      193.49      452.51    256.51 o
  15   9   0     9567.44     9492.41    398.90 o
  16   9   0     2543.83     2329.11    311.47 o
  17   9   0       19.79      301.73    320.13 o
  18   9   0      410.10      635.87    331.25 o
  19   9   0      508.12      755.09    313.30 o
   0  10   0    14639.67    15787.17    370.60 o
   1  10   0     1995.80     1628.33    165.08 o
   2  10   0    18139.77    17138.96    699.34 o
   3  10   0     3707.64     3924.37    178.49 o
   4  10   0    21362.12    21924.40    411.43 o
   5  10   0     2125.35     2139.95    173.28 o
   6  10   0       42.21       62.97    158.99 o
   7  10   0     8891.22     9307.59    230.89 o
   8  10   0     4058.46     4218.70    219.71 o
   9  10   0     1591.55     1623.60    193.08 o
  10  10   0     1939.21     2045.37    223.86 o
  11  10   0      428.51      260.93    170.28 o
  12  10   0     1522.48     1267.40    258.67 o
  13  10   0       23.72      -47.37    293.08 o
  14  10   0     4260.74     4207.97    369.39 o
  15  10   0     1710.44     1509.71    341.40 o
  16  10   0      629.04      761.34    344.51 o
  17  10   0     2673.27     2557.50    376.29 o
  18  10   0     1895.59     1891.47    329.70 o
  19  10   0       45.20      213.93    336.10 o
   0  11   0    23826.87    23063.41    431.14 o
   1  11   0      377.03      465.35    163.33 o
   2  11   0    27073.34    26014.78    425.36 o
   3  11   0      771.54     1383.63    160.48 o
   4  11   0    12734.18    12813.57    320.40 o
   5  11   0      438.10      644.90    181.07 o
   6  11   0     3845.20     3775.77    211.25 o
   7  11   0      278.15      120.51    186.30 o
   8  11   0       76.89      115.40    179.78 o
   9  11   0     1230.64     1160.96    265.76 o
  10  11   0     1738.38     1506.50    181.72 o
  11  11   0      666.97      513.55    271.47 o
  12  11   0     2809.83     3283.19    346.89 o
  13  11   0     1746.75     1804.80    301.03 o
  14  11   0      310.42      310.08    296.53 o
  15  11   0      326.00      410.13    332.82 o
  16  11   0      643.67      995.16    342.97 o
  17  11   0      504.45      547.14    330.04 o
  18  11   0      948.81      912.50    301.70 o
   0  12   0    16784.27    16661.04    423.30 o
   1  12   0      263.62      314.79    179.61 o
   2  12   0      448.37      226.70    174.92 o
   3  12   0     1419.96     1136.89    153.95 o
   4  12   0     1182.02     1183.78    183.62 o
   5  12   0     3168.56     3351.95    216.59 o
   6  12   0     5306.20     4969.04    223.38 o
   7  12   0       56.47      -67.98    181.26 o
   8  12   0     1462.58     1188.79    198.51 o
   9  12   0      548.00      638.02    200.44 o
  10  12   0     2890.62     2998.97    338.33 o
  11  12   0      576.09      442.41    302.88 o
  12  12   0      231.00      213.41    252.82 o
  13  12   0       41.04      129.10    334.58 o
  14  12   0      351.16      309.22    302.96 o
  15  12   0     1388.98     1624.95    302.04 o
  16  12   0      339.58      266.48    299.63 o
  17  12   0        1.84      300.07    287.90 o
   0  13   0     1538.57     1508.24    270.49 o
   1  13   0     1723.79     2034.71    207.50 o
   2  13   0     1270.94     1738.68    200.97 o
   3  13   0       54.93      187.91    192.02 o
   4  13   0     2863.39     2627.13    223.17 o
   5  13   0     7738.30     7950.37    256.63 o
   6  13   0      915.17      575.56    197.34 o
   7  13   0     2851.83     2799.76    220.93 o
   8  13   0       83.70      203.64    261.06 o
   9  13   0      904.82      842.51    274.75 o
  10  13   0     1188.01     1071.49    285.49 o
  11  13   0      343.40      272.79    250.64 o
  12  13   0      412.57      543.91    329.33 o
  13  13   0     1371.39     1528.00    325.80 o
  14  13   0        0.29      230.86    345.85 o
  15  13   0     2175.74     2491.36    365.41 o
  16  13   0      488.10      476.72    305.17 o
   0  14   0      390.50      356.63    291.87 o
   1  14   0     1741.14     1608.13    205.98 o
   2  14   0      461.02      314.64    195.24 o
   3  14   0      736.97     1138.91    202.77 o
   4  14   0     2313.05     2779.14    224.35 o
   5  14   0        0.06      -83.79    200.56 o
   6  14   0     1227.21     1392.54    215.66 o
   7  14   0     2825.76     2943.28    316.26 o
   8  14   0        6.14      231.67    317.94 o
   9  14   0     1404.41     1503.21    322.53 o
  10  14   0      182.18      285.40    299.30 o
  11  14   0      144.34       70.37    324.01 o
  12  14   0      314.51      312.90    336.22 o
  13  14   0       24.87       54.06    278.68 o
  14  14   0      926.53      962.53    365.63 o
  15  14   0      308.24     1201.32    382.61 o
   0  15   0     4887.40     4828.05    348.68 o
   1  15   0      715.66      886.77    210.73 o
   2  15   0     6623.68     6786.48    413.10 o
   3  15   0      427.30      590.57    206.39 o
   4  15   0     3825.03     3979.34    251.16 o
   5  15   0      375.59      547.82    213.52 o
   6  15   0     1380.83     1457.41    319.68 o
   7  15   0      447.19      945.21    292.08 o
   8  15   0       64.29     -154.99    315.13 o
   9  15   0      316.67      261.69    334.14 o
  10  15   0       99.73      -48.79    340.10 o
  11  15   0      418.16      777.49    353.34 o
  12  15   0      904.86      992.07    312.53 o
  13  15   0     1800.54     2109.03    381.33 o
  14  15   0      471.16      843.42    326.24 o
   0  16   0      199.53      470.21    287.91 o
   1  16   0        2.34       86.94    188.95 o
   2  16   0      104.87      446.86    212.38 o
   3  16   0       48.31       75.21    209.29 o
   4  16   0       53.31      114.17    222.44 o
   5  16   0       52.79      265.36    314.36 o
   6  16   0      157.19       45.93    273.45 o
   7  16   0      116.28      303.86    329.37 o
   8  16   0      180.91      181.22    278.67 o
   9  16   0      184.78       30.20    333.68 o
  10  16   0        5.40     -114.79    337.30 o
  11  16   0        0.33      170.79    322.76 o
  12  16   0      293.01      558.18    314.29 o
   0  17   0       18.75      119.95    326.30 o
   1  17   0      230.49      439.87    233.29 o
   2  17   0     1117.13     1524.42    239.18 o
   3  17   0        3.45      388.12    317.57 o
   4  17   0     1680.39     1503.24    353.44 o
   5  17   0     1004.46     1208.80    334.48 o
   6  17   0       50.55       33.82    272.39 o
   7  17   0       79.83      280.29    346.06 o
   8  17   0       35.76     -101.63    297.68 o
   9  17   0        0.01      159.63    284.99 o
  10  17   0      272.56      333.29    307.80 o
  11  17   0       63.40      343.69    292.29 o
   0  18   0      154.69      323.84    306.07 o
   1  18   0      599.44      837.46    235.35 o
   2  18   0       29.62      112.28    303.89 o
   3  18   0      269.67      392.05    335.78 o
   4  18   0      425.24      772.89    348.71 o
   5  18   0       15.24       65.11    322.28 o
   6  18   0       41.06      200.87    301.42 o
   7  18   0      293.66      561.41    361.70 o
   8  18   0        0.31       34.82    345.52 o
   0  19   0      554.07      597.20    340.03 o
   1  19   0      116.63      639.01    347.14 o
   2  19   0     1143.93     1231.98    344.73 o
   3  19   0        0.10      381.43    365.95 o
   4  19   0      488.32      442.54    367.83 o
   5  19   0       29.78      220.23    330.37 o
   4   0   1    69264.95    73051.18   1482.09 o
   6   0   1    71089.22    74055.31    314.76 o
   8   0   1    18658.74    19607.94    314.35 o
  10   0   1    24626.88    24002.82    372.26 o
  12   0   1     3181.15     3134.28    242.47 o
  14   0   1    10175.44    10257.99    348.96 o
  16   0   1    20325.06    19930.51    447.25 o
  18   0   1     1696.02     1891.08    268.32 o
  20   0   1     2056.43     1803.91    314.57 o
  22   0   1     3965.28     4323.58    504.47 o
   3   1   1    32305.29    33865.64    259.40 o
   4   1   1    87254.25    90005.30   1715.08 o
   5   1   1    17323.51    18533.43    270.45 o
   6   1   1     4303.24     4627.49    123.81 o
   7   1   1     6341.16     6391.78    155.13 o
   8   1   1    37909.13    39407.52    596.26 o
   9   1   1     6512.96     6835.80    170.29 o
  10   1   1     7309.02     7591.89    178.65 o
  11   1   1     8566.27     9041.17    199.00 o
  12   1   1     4145.03     4275.48    178.83 o
  13   1   1      799.10      689.88    191.46 o
  14   1   1    23850.38    24949.53    323.79 o
  15   1   1    14037.89    13961.84    280.28 o
  16   1   1     2408.31     2360.24    202.79 o
  17   1   1      308.28      524.20    174.56 o
  18   1   1      722.28      926.57    166.74 o
  19   1   1     1896.92     1901.81    226.49 o
  20   1   1     3318.03     3600.39    211.21 o
  21   1   1     3987.27     4674.28    302.54 o
  22   1   1      173.01      401.77    422.28 o
   2   2   1      617.35      706.12     74.66 o
   3   2   1     3993.42     4321.83     69.17 o
   4   2   1     4268.03     4472.08    119.39 o
   5   2   1   156298.97   156890.86   1558.76 o
   6   2   1     2173.26     2279.00    128.14 o
   7   2   1   121467.33   122123.77   1022.00 o
   8   2   1     1705.45     1873.91    172.28 o
   9   2   1    51917.09    53275.05    344.42 o
  10   2   1     1916.52     2113.39    141.61 o
  11   2   1     9811.41     9962.19    201.98 o
  12   2   1     1011.20     1146.79    126.53 o
  13   2   1     3549.46     3433.30    241.54 o
  14   2   1     1230.15     1303.75    159.10 o
  15   2   1    20667.83    21176.37    285.22 o
  16   2   1      523.51      698.04    173.49 o
  17   2   1    11658.51    11243.79    238.11 o
  18   2   1        7.22      129.38    156.86 o
  19   2   1     4302.83     4455.43    204.11 o
  20   2   1       17.62      190.89    226.75 o
  21   2   1     4150.54     4119.65    301.69 o
  22   2   1       75.54      184.45    252.17 o
   1   3   1    46135.25    48500.82    286.21 o
   2   3   1    71970.61    73605.50    692.08 o
   3   3   1   127606.59   133433.80   1648.88 o
   4   3   1    44197.54    44270.57    202.01 o
   5   3   1    60946.32    61042.53    515.78 o
   6   3   1    11562.80    11741.35    127.64 o
   7   3   1     2941.31     2955.83    143.04 o
   8   3   1    45494.21    46071.60    357.30 o
   9   3   1     5083.60     5420.89    185.67 o
  10   3   1     4351.75     4549.66    193.99 o
  11   3   1     2776.42     2914.39    139.13 o
  12   3   1     1972.43     2118.60    138.05 o
  13   3   1     3535.89     3413.12    167.23 o
  14   3   1    26897.12    27979.48    496.42 o
  15   3   1    15088.17    15482.53    263.26 o
  16   3   1     5844.99     5825.81    210.91 o
  17   3   1     2080.53     2309.68    178.40 o
  18   3   1      792.75      989.77    168.39 o
  19   3   1     1532.90     1468.01    244.73 o
  20   3   1     4355.44     4610.24    299.86 o
  21   3   1     2886.29     3298.59    294.70 o
  22   3   1      515.05      341.23    253.95 o
   1   4   1    37399.39    37817.98    465.95 o
   2   4   1     3567.76     3472.56    100.18 o
   3   4   1    19143.65    19153.70    262.51 o
   4   4   1    48886.09    49241.57    910.24 o
   5   4   1     3586.74     3740.69     86.02 o
   6   4   1    38364.74    38894.02    214.04 o
   7   4   1     2776.96     2669.47    111.96 o
   8   4   1     8177.13     8242.21    314.75 o
   9   4   1      351.42      332.17    139.46 o
  10   4   1    19032.39    19532.60    416.43 o
  11   4   1      792.78      781.49    157.74 o
  12   4   1     1886.71     2026.72    142.78 o
  13   4   1     2487.34     2548.01    159.82 o
  14   4   1     5219.30     5241.85    189.21 o
  15   4   1     2129.75     2369.66    185.28 o
  16   4   1    11492.80    12279.38    246.13 o
  17   4   1      704.57      768.68    161.43 o
  18   4   1     1409.49     1550.48    244.90 o
  19   4   1     1631.89     1966.26    254.61 o
  20   4   1     1436.68     1632.33    280.93 o
  21   4   1      766.24      873.25    274.06 o
   1   5   1    28874.45    28756.47    315.11 o
   2   5   1     9412.72     9486.68    139.94 o
   3   5   1     9871.61     9736.28    144.66 o
   4   5   1    19489.28    19091.80    249.22 o
   5   5   1      618.91      608.18     99.16 o
   6   5   1      199.34      211.68    100.52 o
   7   5   1     5666.05     5735.21    166.14 o
   8   5   1    11020.74    10713.37    157.01 o
   9   5   1     7388.33     7421.44    209.62 o
  10   5   1     4748.42     4986.33    191.13 o
  11   5   1     7360.71     7240.67    218.43 o
  12   5   1     3385.13     3338.25    207.39 o
  13   5   1      162.31      102.32    144.39 o
  14   5   1    18569.94    18495.31    262.88 o
  15   5   1     4941.95     5160.72    199.84 o
  16   5   1     1051.90      980.98    166.34 o
  17   5   1      912.98     1003.40    162.36 o
  18   5   1      986.85     1081.45    234.04 o
  19   5   1      484.63      424.35    242.77 o
  20   5   1     2962.34     3148.63    283.00 o
  21   5   1     1968.96     2178.78    291.24 o
   1   6   1   119660.72   119477.43    427.96 o
   2   6   1     5606.26     5352.78    131.34 o
   3   6   1     1074.52     1287.62     84.67 o
   4   6   1    10956.69    11227.21    288.61 o
   5   6   1    39363.38    39499.76    681.52 o
   6   6   1     4361.72     4466.17    145.20 o
   7   6   1    33895.81    34582.59    271.78 o
   8   6   1     3358.94     3381.68    173.77 o
   9   6   1    24899.80    25279.40    247.02 o
  10   6   1     2896.17     2814.19    184.59 o
  11   6   1     4036.01     3817.96    204.95 o
  12   6   1     1860.95     1483.55    198.73 o
  13   6   1     6010.55     5725.96    256.88 o
  14   6   1     2907.91     2856.12    171.80 o
  15   6   1    11329.61    11406.09    236.53 o
  16   6   1     1050.81     1371.17    160.58 o
  17   6   1     2961.97     2850.76    259.04 o
  18   6   1      215.84      251.14    229.34 o
  19   6   1     2018.00     2078.15    242.98 o
  20   6   1       76.04      166.02    224.34 o
  21   6   1     1386.98     1165.40    271.30 o
   1   7   1    21563.01    21649.70    223.80 o
   2   7   1    38462.66    35741.27    271.24 o
   3   7   1    40535.59    40257.32    287.47 o
   4   7   1    21752.64    21468.48    226.14 o
   5   7   1    13749.77    13626.86    384.99 o
   6   7   1    15589.92    15025.29    209.93 o
   7   7   1     2966.83     3251.63    283.18 o
   8   7   1    31422.58    30385.74    280.62 o
   9   7   1     5133.79     4968.86    167.52 o
  10   7   1     2511.91     2574.08    155.54 o
  11   7   1     2509.42     2295.25    254.04 o
  12   7   1      799.64      697.88    199.52 o
  13   7   1     3137.46     2687.43    234.39 o
  14   7   1    13191.18    12977.30    314.19 o
  15   7   1     5998.33     6382.88    212.91 o
  16   7   1     1393.63     1567.38    235.36 o
  17   7   1     2173.32     2387.66    223.39 o
  18   7   1      836.14     1034.65    233.46 o
  19   7   1      797.93      828.81    245.62 o
  20   7   1     2446.91     2803.56    279.70 o
   1   8   1    24449.93    23531.27    275.09 o
   2   8   1     7406.56     7435.60    169.62 o
   3   8   1    31252.33    31414.19    320.20 o
   4   8   1    13023.56    13062.65    208.92 o
   5   8   1     2904.00     2900.14    144.57 o
   6   8   1     5683.61     5406.77    169.12 o
   7   8   1     3080.46     3211.76    162.14 o
   8   8   1     3487.60     3502.24    164.03 o
   9   8   1      818.12      991.64    143.93 o
  10   8   1     3752.46     3761.14    175.41 o
  11   8   1     1620.61     1348.76    150.56 o
  12   8   1       86.11     -145.98    289.84 o
  13   8   1     6470.07     5808.10    369.46 o
  14   8   1     1973.72     2134.09    325.80 o
  15   8   1     2698.02     3335.98    328.81 o
  16   8   1     6321.96     6300.32    356.95 o
  17   8   1      903.92      971.11    335.31 o
  18   8   1     1332.64     1308.52    289.01 o
  19   8   1     3043.98     3448.86    381.58 o
  20   8   1      589.91     1059.05    350.74 o
   1   9   1    23531.33    22677.05    340.93 o
   2   9   1     1056.90     1061.78    137.72 o
   3   9   1    17379.32    16182.92    559.60 o
   4   9   1     7825.29     7958.77    273.45 o
   5   9   1     3351.15     3478.02    163.71 o
   6   9   1      548.04      553.83    151.02 o
   7   9   1     5049.38     4861.92    184.53 o
   8   9   1     3489.12     3691.30    183.23 o
   9   9   1     4856.19     4689.64    184.78 o
  10   9   1      954.73      830.35    158.77 o
  11   9   1     3100.85     3100.27    172.03 o
  12   9   1     1920.82     2044.44    309.37 o
  13   9   1      215.05      514.19    293.28 o
  14   9   1     6117.22     6112.14    373.86 o
  15   9   1       58.11      298.96    318.34 o
  16   9   1       16.37      -79.17    328.31 o
  17   9   1     2722.16     2598.00    323.46 o
  18   9   1      874.35      884.92    333.52 o
  19   9   1      566.50      602.84    319.64 o
   1  10   1    40134.95    40261.55    951.20 o
   2  10   1     3639.67     3517.31    201.43 o
   3  10   1     2572.57     2812.06    231.25 o
   4  10   1     2780.02     2669.92    169.52 o
   5  10   1     9524.11     9188.44    217.84 o
   6  10   1     1664.86     1865.08    181.39 o
   7  10   1    10289.72    10312.84    470.87 o
   8  10   1     2433.75     2421.46    179.70 o
   9  10   1     2684.21     2840.14    185.68 o
  10  10   1     1419.33     1348.41    172.94 o
  11  10   1     1034.47      999.37    271.97 o
  12  10   1     1338.95     1397.00    304.85 o
  13  10   1     1434.48     1558.35    267.20 o
  14  10   1      845.37     1001.78    286.97 o
  15  10   1     4072.09     4259.47    348.40 o
  16  10   1      301.25      551.41    273.54 o
  17  10   1       27.42      310.67    320.95 o
  18  10   1      253.77      688.40    356.21 o
  19  10   1     1323.14     1263.17    306.17 o
   1  11   1     3837.73     3639.86    187.96 o
   2  11   1     9625.95     9059.66    600.32 o
   3  11   1     7167.47     7184.01    208.27 o
   4  11   1     7994.48     8274.93    232.33 o
   5  11   1      706.13      901.72    172.57 o
   6  11   1     6965.49     7114.65    254.94 o
   7  11   1     2909.82     2713.08    196.21 o
   8  11   1     8390.19     8502.90    235.92 o
   9  11   1     2316.58     2400.22    188.12 o
  10  11   1     1460.91     1669.10    295.41 o
  11  11   1      859.86      839.61    304.44 o
  12  11   1      303.76      441.73    243.21 o
  13  11   1      838.28      944.00    324.89 o
  14  11   1     5952.21     6640.35    416.73 o
  15  11   1     1180.27     1672.37    355.54 o
  16  11   1      408.68      646.36    345.82 o
  17  11   1      463.15      661.67    355.71 o
  18  11   1      509.77      480.30    324.93 o
   1  12   1     5153.91     4684.33    205.93 o
   2  12   1     4374.68     4451.02    205.75 o
   3  12   1    12305.85    12278.86    380.69 o
   4  12   1      769.97      823.82    186.05 o
   5  12   1     3628.95     3324.98    200.04 o
   6  12   1      405.00      277.26    173.62 o
   7  12   1      414.97      484.23    184.32 o
   8  12   1     1617.60     1715.57    185.64 o
   9  12   1      852.12     1071.09    280.09 o
  10  12   1      666.07      391.13    260.08 o
  11  12   1      566.51      423.40    271.94 o
  12  12   1      595.42      581.35    323.92 o
  13  12   1     2034.86     1953.24    315.40 o
  14  12   1     1001.86     1301.06    312.54 o
  15  12   1      579.26      602.97    340.52 o
  16  12   1     1796.95     2094.52    372.26 o
  17  12   1      206.44      170.26    324.69 o
   1  13   1     6739.24     6474.97    230.84 o
   2  13   1      597.93      643.11    181.64 o
   3  13   1     5414.33     5330.01    213.80 o
   4  13   1      675.53      538.39    192.51 o
   5  13   1      574.91      710.82    199.91 o
   6  13   1      585.83      593.63    189.93 o
   7  13   1      286.08      165.48    172.37 o
   8  13   1     1247.19     1303.24    319.77 o
   9  13   1      942.37     1173.64    323.18 o
  10  13   1      151.58      184.94    314.46 o
  11  13   1      875.22      896.35    329.35 o
  12  13   1     1974.79     2158.94    297.43 o
  13  13   1      318.81      579.25    345.01 o
  14  13   1      946.46     1241.64    348.58 o
  15  13   1      226.68       29.49    283.31 o
  16  13   1       34.98       82.83    285.35 o
   1  14   1     8292.81     7648.50    250.64 o
   2  14   1      806.73      910.03    183.76 o
   3  14   1     2996.56     3209.28    175.28 o
   4  14   1      141.10      188.77    182.84 o
   5  14   1      657.23      820.06    190.04 o
   6  14   1       64.68      -32.19    247.78 o
   7  14   1      481.07      373.97    310.31 o
   8  14   1     1050.23      746.81    272.93 o
   9  14   1     1331.45     1238.15    285.35 o
  10  14   1      198.29       26.81    267.73 o
  11  14   1      543.78      383.28    285.58 o
  12  14   1      124.97       -1.10    334.96 o
  13  14   1      770.20      764.33    285.45 o
  14  14   1      644.03      745.49    369.58 o
  15  14   1      711.83      945.23    374.36 o
   1  15   1      912.81      904.15    196.97 o
   2  15   1      707.46      641.72    187.42 o
   3  15   1     2231.22     2590.45    227.32 o
   4  15   1     1889.17     2150.13    225.06 o
   5  15   1       24.31      373.10    296.39 o
   6  15   1     1948.13     2550.86    350.83 o
   7  15   1      364.83      528.17    285.95 o
   8  15   1      897.54      809.96    340.23 o
   9  15   1      700.03      716.96    335.59 o
  10  15   1      702.74      732.04    340.32 o
  11  15   1       55.71      176.55    345.80 o
  12  15   1       85.26      282.68    312.93 o
  13  15   1      180.99      254.62    344.61 o
  14  15   1      905.44     1169.10    323.42 o
   1  16   1      180.45      220.56    190.55 o
   2  16   1      453.95      559.91    208.98 o
   3  16   1      751.32      821.70    223.45 o
   4  16   1      157.53      279.29    310.15 o
   5  16   1       70.32      292.37    316.98 o
   6  16   1        3.44     -108.27    301.59 o
   7  16   1       42.70       64.00    306.00 o
   8  16   1      380.43      395.13    297.01 o
   9  16   1      229.41      -80.88    336.82 o
  10  16   1      326.68      298.00    354.83 o
  11  16   1       69.81      146.16    318.01 o
  12  16   1      418.51      677.00    328.37 o
   1  17   1     1309.70     1471.56    229.45 o
   2  17   1      166.35      385.38    205.35 o
   3  17   1     1820.04     1689.82    331.60 o
   4  17   1       55.14      240.14    331.06 o
   5  17   1      321.38      793.03    321.33 o
   6  17   1      396.31      665.30    277.87 o
   7  17   1       35.40      221.58    341.65 o
   8  17   1      450.17      309.69    311.01 o
   9  17   1      103.48       66.01    283.78 o
  10  17   1      123.43       12.16    285.64 o
  11  17   1       40.78      106.60    322.50 o
   1  18   1      770.78      942.93    324.65 o
   2  18   1      123.65      165.79    316.84 o
   3  18   1      581.46      702.81    308.33 o
   4  18   1       36.94      144.37    319.95 o
   5  18   1      220.78      411.56    287.95 o
   6  18   1      201.76      302.05    335.38 o
   7  18   1       84.27      145.96    330.31 o
   8  18   1      158.31      185.52    365.90 o
   1  19   1       68.37      145.76    231.32 o
   2  19   1       41.26       71.76    325.13 o
   3  19   1      632.70      927.26    322.97 o
   4  19   1      275.29      299.57    306.35 o
   5  19   1       19.37      -39.39    308.35 o
   4   0   2     7592.41     7607.74    127.49 o
   6   0   2   166959.38   172142.36   1938.27 o
   8   0   2    13031.17    13137.78    295.97 o
  10   0   2     5502.91     5105.99    249.02 o
  12   0   2    47338.77    48537.78    567.53 o
  14   0   2     9207.88     8989.38    363.77 o
  16   0   2    15724.17    15279.74    415.48 o
  18   0   2     2434.87     2627.99    287.04 o
  20   0   2     4577.84     4256.46    365.49 o
  22   0   2     6976.77     8894.27    632.34 o
   2   1   2    81403.92    85700.57   1451.34 o
   3   1   2     4526.45     4695.69    172.04 o
   4   1   2     1712.58     1812.19     76.39 o
   5   1   2    27709.62    31358.95    258.18 o
   6   1   2    10356.51    10066.97    111.75 o
   7   1   2    42740.34    42215.71    417.20 o
   8   1   2     7287.82     6861.94    245.23 o
   9   1   2    57457.67    58677.69    998.34 o
  10   1   2    13086.19    13556.91    409.35 o
  11   1   2     4460.70     4573.24    180.91 o
  12   1   2    11680.20    12139.87    342.21 o
  13   1   2     6938.89     6813.24    224.11 o
  14   1   2    12194.84    12489.27    363.92 o
  15   1   2    16275.92    16954.50    379.60 o
  16   1   2     5366.55     5133.61    232.21 o
  17   1   2     5512.39     5539.17    229.08 o
  18   1   2     2495.20     2834.34    214.56 o
  19   1   2      234.19      349.91    175.58 o
  20   1   2      785.38      785.86    182.53 o
  21   1   2     1053.45     1108.36    268.32 o
  22   1   2      117.69      312.22    278.87 o
   1   2   2      598.17      598.68     83.86 o
   2   2   2     4227.25     3872.37     97.10 o
   3   2   2    84590.83    88204.46   1247.82 o
   4   2   2    18972.42    19687.03    200.41 o
   5   2   2   102449.31   105533.14   1420.32 o
   6   2   2     4494.97     4406.89    199.74 o
   7   2   2    36362.30    35511.10    395.78 o
   8   2   2      904.54      828.58    187.25 o
   9   2   2      788.20      801.37    195.16 o
  10   2   2     2800.76     3126.11    158.00 o
  11   2   2     6043.00     6152.49    185.45 o
  12   2   2      278.97      363.04    155.15 o
  13   2   2     9878.07    10207.70    238.50 o
  14   2   2      602.70      814.97    162.00 o
  15   2   2     4944.22     5221.64    201.95 o
  16   2   2      351.69      207.34    174.99 o
  17   2   2     1551.15     1570.58    173.58 o
  18   2   2      255.04      329.82    171.18 o
  19   2   2     4985.59     5380.10    317.24 o
  20   2   2      207.72      217.42    186.05 o
  21   2   2     3180.68     3375.64    293.01 o
  22   2   2       56.87      102.02    285.20 o
   0   3   2    41692.73    43380.07    257.05 o
   1   3   2    56689.08    60519.82    781.33 o
   2   3   2   109990.98   116194.27   1024.48 o
   3   3   2    49145.55    49988.10    576.73 o
   4   3   2    11934.72    11917.83     90.06 o
   5   3   2      227.83      286.71    111.83 o
   6   3   2    12491.84    12793.79    194.89 o
   7   3   2    67024.09    65739.66    989.33 o
   8   3   2     8491.54     8544.17    201.74 o
   9   3   2    55682.00    55203.20   1276.28 o
  10   3   2     8820.05     8875.69    223.40 o
  11   3   2     3056.59     3121.27    146.21 o
  12   3   2     4461.76     4863.13    164.65 o
  13   3   2    16414.64    17126.26    621.90 o
  14   3   2     6876.02     7295.09    210.08 o
  15   3   2    13452.66    13622.09    273.91 o
  16   3   2     1375.19     1271.37    178.50 o
  17   3   2     3771.41     3958.49    195.90 o
  18   3   2     1225.95     1137.60    169.37 o
  19   3   2      640.09      894.19    184.05 o
  20   3   2     1221.02     1682.43    276.83 o
  21   3   2      541.67      487.34    261.32 o
  22   3   2       67.02      -10.43    290.34 o
   0   4   2     6752.61     7334.34    159.90 o
   1   4   2    13065.80    13351.88    171.40 o
   2   4   2     2292.65     2405.32     83.33 o
   3   4   2     4077.65     3958.85    178.30 o
   4   4   2    20773.38    21966.90    230.96 o
   5   4   2       74.30       89.76     64.57 o
   6   4   2    86961.69    86094.05   1146.49 o
   7   4   2    13907.84    13543.44    456.60 o
   8   4   2     5380.41     5211.11    363.35 o
   9   4   2    11487.89    11550.64    228.64 o
  10   4   2     7015.15     6814.23    209.97 o
  11   4   2     1815.76     1910.80    181.94 o
  12   4   2    27237.95    27792.35    345.57 o
  13   4   2     1154.24     1203.11    152.79 o
  14   4   2     4044.25     3915.04    190.46 o
  15   4   2     2477.24     2753.12    190.08 o
  16   4   2    11378.69    11214.00    245.38 o
  17   4   2      391.73      420.28    163.67 o
  18   4   2     2439.82     2493.26    192.72 o
  19   4   2       92.20      317.33    227.08 o
  20   4   2     3336.51     3383.42    306.57 o
  21   4   2       48.22      124.13    275.87 o
   0   5   2   145697.13   152601.72   2327.25 o
   1   5   2    19431.12    19019.65    171.06 o
   2   5   2    62478.59    62759.91    285.83 o
   3   5   2     3846.02     3810.90     79.62 o
   4   5   2    26147.56    25990.38    186.11 o
   5   5   2    19553.12    18725.96    166.81 o
   6   5   2    12894.83    13155.27    352.07 o
   7   5   2    30024.05    29854.21    439.26 o
   8   5   2     6353.82     6106.39    191.21 o
   9   5   2    38953.09    39268.56    377.14 o
  10   5   2     5862.90     5752.78    202.25 o
  11   5   2     9069.66     9176.98    318.79 o
  12   5   2     5077.51     4852.70    227.11 o
  13   5   2     1941.09     2122.56    216.11 o
  14   5   2    11609.51    11227.88    317.15 o
  15   5   2    11063.95    11786.82    244.88 o
  16   5   2     5048.20     5230.30    206.17 o
  17   5   2     4754.98     4663.58    202.20 o
  18   5   2     2298.37     1980.64    240.82 o
  19   5   2      124.40      239.70    236.92 o
  20   5   2      448.51      556.39    248.79 o
  21   5   2     1906.62     1901.05    306.21 o
   0   6   2    44881.28    44378.03    380.62 o
   1   6   2     9011.70     8762.73    145.94 o
   2   6   2     9093.97     9445.66    147.15 o
   3   6   2    17106.73    16972.26    179.18 o
   4   6   2    18648.07    17423.70    179.83 o
   5   6   2    33794.69    33554.98    341.49 o
   6   6   2     5815.50     6156.91    133.97 o
   7   6   2    15407.85    16363.41    421.95 o
   8   6   2     4641.08     4835.97    146.07 o
   9   6   2      288.94      304.29    155.94 o
  10   6   2     4172.85     4070.32    200.11 o
  11   6   2     1071.60     1191.99    175.04 o
  12   6   2      345.21      263.65    180.43 o
  13   6   2     7057.20     6762.46    274.03 o
  14   6   2     4556.36     4355.05    238.69 o
  15   6   2     4651.50     4691.63    199.73 o
  16   6   2     2487.69     2657.81    182.35 o
  17   6   2     1107.64     1290.87    172.25 o
  18   6   2     1506.96     1411.77    303.71 o
  19   6   2     2924.50     3024.89    268.56 o
  20   6   2      505.08      758.31    272.38 o
  21   6   2     1367.76     1521.08    301.15 o
   0   7   2     7724.99     8278.67    228.20 o
   1   7   2    11984.62    12964.78    500.30 o
   2   7   2     5710.43     5581.10    142.10 o
   3   7   2     7155.63     7036.69    147.37 o
   4   7   2     1386.79     1542.64    118.10 o
   5   7   2     2055.44     1782.79    130.43 o
   6   7   2     2778.44     2691.72    130.66 o
   7   7   2    37328.73    37322.88    793.85 o
   8   7   2     9287.74     9024.11    168.80 o
   9   7   2    19507.28    19448.85    276.48 o
  10   7   2     4134.29     4413.54    269.48 o
  11   7   2     4669.10     4644.75    226.55 o
  12   7   2      990.53      998.54    214.50 o
  13   7   2    15186.91    14142.24    355.56 o
  14   7   2     5208.77     5253.96    242.01 o
  15   7   2     5120.33     5554.28    206.71 o
  16   7   2       79.15      142.31    153.61 o
  17   7   2     1482.88     1557.32    248.25 o
  18   7   2     1714.17     1520.55    246.20 o
  19   7   2      672.00      554.39    229.85 o
  20   7   2     1885.51     1875.63    273.94 o
   0   8   2    28528.52    30057.87    374.68 o
   1   8   2     8841.32     8921.53    172.86 o
   2   8   2     8283.77     7779.18    166.69 o
   3   8   2     8174.99     8132.35    164.51 o
   4   8   2     3897.34     3902.66    143.71 o
   5   8   2      259.72      356.64    116.42 o
   6   8   2    41464.02    41157.42    589.13 o
   7   8   2    13275.67    13177.31    204.53 o
   8   8   2     2418.30     2453.33    157.68 o
   9   8   2    11625.61    11906.72    268.16 o
  10   8   2     2740.87     2679.11    147.85 o
  11   8   2     1273.25     1111.83    245.23 o
  12   8   2    17269.41    17206.33    456.49 o
  13   8   2     1085.42     1082.29    292.34 o
  14   8   2     1344.99     1204.58    266.69 o
  15   8   2     1742.52     1957.48    318.50 o
  16   8   2     3146.54     3708.60    367.69 o
  17   8   2       57.58      104.92    208.38 o
  18   8   2      819.24     1104.52    253.94 o
  19   8   2      310.44      153.50    257.13 o
  20   8   2      417.11      356.80    244.15 o
   0   9   2    38481.61    36915.09    440.20 o
   1   9   2    10667.87    10204.63    355.65 o
   2   9   2     7309.87     7641.36    176.51 o
   3   9   2     2508.75     2516.97    141.89 o
   4   9   2     7379.04     6811.80    176.21 o
   5   9   2    14009.69    13527.49    274.73 o
   6   9   2     9311.67     9262.40    192.92 o
   7   9   2     9048.50     9197.61    304.23 o
   8   9   2      701.08      884.57    148.62 o
   9   9   2     6429.57     6713.16    181.93 o
  10   9   2     2714.62     2605.15    158.34 o
  11   9   2    10876.82    10376.08    385.18 o
  12   9   2     2193.58     1972.69    290.03 o
  13   9   2       86.47     -119.33    292.09 o
  14   9   2     5051.23     5248.68    363.74 o
  15   9   2     3149.04     3299.29    322.41 o
  16   9   2     2601.25     2402.93    331.05 o
  17   9   2     2372.25     2516.64    370.37 o
  18   9   2      389.26      543.34    282.19 o
  19   9   2      106.66      255.96    348.19 o
   0  10   2    12324.42    12509.55    318.13 o
   1  10   2     4250.23     4126.91    170.17 o
   2  10   2     9012.73     9108.43    198.68 o
   3  10   2     1291.27     1610.61    140.32 o
   4  10   2    10389.34    10078.20    301.07 o
   5  10   2     8686.60     8631.62    201.12 o
   6  10   2      770.27     1033.10    156.86 o
   7  10   2      896.64     1012.35    159.50 o
   8  10   2      514.03      615.04    157.90 o
   9  10   2      730.78      964.83    158.06 o
  10  10   2     4528.06     4919.28    334.34 o
  11  10   2     1890.59     1925.14    280.41 o
  12  10   2      453.06      753.62    288.21 o
  13  10   2     3779.82     4180.22    358.28 o
  14  10   2     2943.93     3184.15    364.88 o
  15  10   2     2070.37     2363.33    363.76 o
  16  10   2     1170.74      925.43    335.27 o
  17  10   2     1049.20      962.23    283.42 o
  18  10   2      450.91      598.62    356.65 o
  19  10   2      880.57      797.48    314.72 o
   0  11   2     2280.21     2272.31    250.67 o
   1  11   2     1546.33     1892.26    165.99 o
   2  11   2      446.95      553.56    147.52 o
   3  11   2     1658.43     1526.43    149.39 o
   4  11   2      421.01      560.22    166.16 o
   5  11   2     1333.54     1466.60    170.84 o
   6  11   2      323.22      199.71    166.64 o
   7  11   2     7736.03     7601.85    219.83 o
   8  11   2     2405.25     2269.67    352.97 o
   9  11   2      596.38      673.99    291.23 o
  10  11   2      864.95      977.70    300.97 o
  11  11   2       15.18      109.08    236.91 o
  12  11   2      172.87      269.36    305.82 o
  13  11   2     2304.48     2796.44    335.39 o
  14  11   2     1486.24     1700.06    304.08 o
  15  11   2      384.19      381.32    280.30 o
  16  11   2      147.11       52.84    308.14 o
  17  11   2      310.93      306.12    355.39 o
  18  11   2     1030.81     1318.69    361.83 o
   0  12   2    13360.55    14132.29    382.07 o
   1  12   2     2486.21     2230.68    179.10 o
   2  12   2     6197.83     6055.57    211.22 o
   3  12   2     1420.01     1597.71    170.84 o
   4  12   2     4676.01     4686.99    210.39 o
   5  12   2      108.72      122.56    168.17 o
   6  12   2    11356.69    11243.52    258.44 o
   7  12   2     3339.96     3201.50    318.05 o
   8  12   2      435.47      558.24    295.88 o
   9  12   2     3535.94     3748.08    342.20 o
  10  12   2      949.42      975.39    315.55 o
  11  12   2      131.72      248.40    296.29 o
  12  12   2     3901.28     4166.73    357.14 o
  13  12   2      274.62      365.92    288.52 o
  14  12   2      449.23      544.71    338.90 o
  15  12   2      746.44      905.91    355.96 o
  16  12   2     1171.24     1366.70    372.98 o
  17  12   2        8.08       36.09    337.75 o
   0  13   2     3765.97     3165.03    287.77 o
   1  13   2     2319.00     2319.59    194.07 o
   2  13   2      621.99      679.28    171.30 o
   3  13   2     1156.72     1174.64    175.95 o
   4  13   2     1380.45     1330.65    188.01 o
   5  13   2     4698.28     4513.33    214.13 o
   6  13   2     2219.00     2268.28    194.24 o
   7  13   2     3023.76     2742.97    333.34 o
   8  13   2      305.71      333.22    273.11 o
   9  13   2     1072.50     1325.12    270.54 o
  10  13   2     1388.79     1815.30    306.26 o
  11  13   2     3337.42     4128.91    380.10 o
  12  13   2      234.58      232.45    297.70 o
  13  13   2       22.03      -19.24    336.03 o
  14  13   2      682.09      831.18    317.75 o
  15  13   2      512.75      630.39    287.33 o
  16  13   2      661.20      724.25    293.09 o
   0  14   2     3351.77     3138.11    293.66 o
   1  14   2      997.18     1297.09    199.43 o
   2  14   2     2351.72     2222.50    205.14 o
   3  14   2      593.16      581.41    171.39 o
   4  14   2     1082.17     1082.69    197.36 o
   5  14   2     5258.26     5274.49    363.99 o
   6  14   2      365.98      326.23    286.68 o
   7  14   2      166.77       99.65    264.72 o
   8  14   2      476.61      384.07    291.81 o
   9  14   2      407.38      506.65    318.96 o
  10  14   2      593.02      780.20    327.28 o
  11  14   2     1618.48     1975.46    302.08 o
  12  14   2      178.10      576.96    349.08 o
  13  14   2     1048.82     1149.53    309.25 o
  14  14   2      452.89      509.13    364.74 o
  15  14   2      438.57     1085.14    380.36 o
   0  15   2       33.39       64.49    258.33 o
   1  15   2      142.23      155.08    189.15 o
   2  15   2      220.54      301.33    181.67 o
   3  15   2      318.00      243.80    182.20 o
   4  15   2      493.90      467.49    262.53 o
   5  15   2      386.13      424.77    263.49 o
   6  15   2      302.67      425.12    301.65 o
   7  15   2     2165.92     2174.64    339.35 o
   8  15   2     1257.21     1744.16    346.59 o
   9  15   2      485.02      314.10    308.77 o
  10  15   2      289.93      504.58    333.14 o
  11  15   2      196.93      656.95    355.65 o
  12  15   2       53.94      232.20    312.77 o
  13  15   2      638.77      688.67    362.72 o
  14  15   2      159.80      180.19    286.07 o
   0  16   2     1892.88     2339.45    304.38 o
   1  16   2      473.36      507.97    196.22 o
   2  16   2     1288.71     1291.57    198.34 o
   3  16   2      253.27      323.47    197.72 o
   4  16   2      991.36     1505.18    331.96 o
   5  16   2       43.35      416.80    319.12 o
   6  16   2     1883.60     1703.56    337.19 o
   7  16   2      531.09      835.19    309.63 o
   8  16   2       79.10      235.38    297.92 o
   9  16   2      509.76      457.51    331.66 o
  10  16   2      156.73      331.47    345.55 o
  11  16   2       41.08       66.42    298.26 o
  12  16   2     1006.20     1188.33    366.10 o
   0  17   2      588.20      718.40    297.51 o
   1  17   2      474.47      416.34    199.35 o
   2  17   2       48.92      143.70    205.84 o
   3  17   2      222.38      363.33    298.64 o
   4  17   2       96.83       63.83    314.96 o
   5  17   2      626.83      841.85    315.23 o
   6  17   2      297.54      563.61    294.90 o
   7  17   2      273.05      306.51    339.45 o
   8  17   2       41.10      -33.33    327.81 o
   9  17   2       44.66       74.02    304.17 o
  10  17   2      274.43      362.36    328.36 o
  11  17   2      593.59      613.57    378.54 o
   0  18   2      204.55      230.87    305.50 o
   1  18   2      111.79      144.55    206.29 o
   2  18   2      546.15      723.15    221.21 o
   3  18   2       42.60      375.30    302.56 o
   4  18   2      104.90      312.93    299.43 o
   5  18   2      846.92      973.88    325.10 o
   6  18   2        1.78       12.14    344.29 o
   7  18   2      190.26      292.75    294.35 o
   8  18   2        3.59      311.43    352.53 o
   0  19   2       34.36      160.61    328.24 o
   1  19   2       76.53      156.48    220.31 o
   2  19   2      153.80      649.48    370.30 o
   3  19   2       26.89      -15.58    349.42 o
   4  19   2      364.57      202.89    345.81 o
   5  19   2       52.52      258.33    365.55 o
   4   0   3     7556.38     7876.40    127.02 o
   6   0   3     6296.47     6222.18    165.73 o
   8   0   3     4680.95     4605.77    242.54 o
  10   0   3     1770.48     2294.02    238.68 o
  12   0   3    20291.54    19622.10    409.33 o
  14   0   3    20729.39    21508.06    472.53 o
  16   0   3     3064.40     2953.20    305.69 o
  18   0   3     2197.56     2032.98    290.61 o
  20   0   3     2549.31     2157.32    319.55 o
  22   0   3     4948.29     4648.30    321.47 o
   3   1   3     1534.43     1856.45    194.98 o
   4   1   3     8250.98     8775.32    140.80 o
   5   1   3     2413.53     2445.20     90.59 o
   6   1   3    20722.38    22306.20    444.08 o
   7   1   3    28357.72    29009.06    767.68 o
   8   1   3   162650.72   164178.52   2024.19 o
   9   1   3    12544.62    12001.42    215.97 o
  10   1   3    16392.53    16208.95    580.60 o
  11   1   3      318.61      419.53    149.56 o
  12   1   3      897.57      752.65    183.79 o
  13   1   3     5170.37     5205.88    224.98 o
  14   1   3    17995.58    17474.65    692.83 o
  15   1   3     2606.87     2731.03    221.42 o
  16   1   3     3495.31     3103.98    273.87 o
  17   1   3     4003.11     4127.36    226.63 o
  18   1   3     2699.08     2531.35    214.78 o
  19   1   3      489.87      368.92    187.40 o
  20   1   3      408.52      315.62    200.03 o
  21   1   3      127.67      177.29    233.25 o
  22   1   3      276.12      517.65    270.06 o
   1   2   3    25548.17    26680.65    254.81 o
   2   2   3     5251.83     5633.31    128.51 o
   3   2   3   206456.78   211848.05   3832.60 o
   4   2   3     4268.51     4442.03    341.12 o
   5   2   3     5934.39     6019.82    198.05 o
   6   2   3     5102.52     4822.45    200.30 o
   7   2   3    99389.52   104981.52    676.73 o
   8   2   3     4182.75     4070.43    255.04 o
   9   2   3     3060.90     2962.48    233.53 o
  10   2   3     1824.62     1935.07    158.61 o
  11   2   3    19857.95    20449.63    281.69 o
  12   2   3      105.15       81.65    161.14 o
  13   2   3    60053.17    63599.88    481.12 o
  14   2   3     1094.69     1200.62    208.80 o
  15   2   3     2141.47     1862.20    310.60 o
  16   2   3      604.68      428.60    174.69 o
  17   2   3       80.02       46.54    165.91 o
  18   2   3       34.07      152.44    182.56 o
  19   2   3     4060.83     4559.11    220.20 o
  20   2   3       24.69      -92.70    183.65 o
  21   2   3     3071.61     3161.42    580.33 o
  22   2   3       18.66      148.15    270.15 o
   1   3   3   129529.25   135785.52   4032.42 o
   2   3   3   169546.25   176317.42   1892.26 o
   3   3   3    15015.65    15669.33    176.79 o
   4   3   3     6214.44     6237.87    147.13 o
   5   3   3     9732.33     9675.80    190.69 o
   6   3   3     6477.76     6302.39    186.60 o
   7   3   3    18128.42    17806.32    249.29 o
   8   3   3    82018.71    79741.20    483.43 o
   9   3   3    14346.18    13668.49    249.29 o
  10   3   3      570.25      546.34    153.21 o
  11   3   3       18.51      -85.83    153.12 o
  12   3   3     2105.57     2274.53    154.88 o
  13   3   3     1148.47     1704.27    168.49 o
  14   3   3    18645.67    18307.11    361.11 o
  15   3   3     2288.63     2262.42    194.15 o
  16   3   3     3009.53     2883.33    189.99 o
  17   3   3     3321.70     3309.51    193.43 o
  18   3   3     2994.29     3090.50    204.44 o
  19   3   3     1580.48     1566.19    186.04 o
  20   3   3      594.67      506.69    190.02 o
  21   3   3      481.95      531.53    278.87 o
  22   3   3      419.49      671.39    300.40 o
   1   4   3    21518.23    21942.92    521.03 o
   2   4   3    19642.88    20638.09    220.91 o
   3   4   3     2183.33     2175.24     70.31 o
   4   4   3     7749.60     7793.18    156.18 o
   5   4   3     2720.22     2855.15    130.81 o
   6   4   3     1441.31     1536.69    137.91 o
   7   4   3     4747.41     4630.06    169.27 o
   8   4   3     3455.43     3321.86    174.27 o
   9   4   3      914.20      883.25    146.66 o
  10   4   3      401.15      560.00    162.54 o
  11   4   3     1779.06     1771.62    184.73 o
  12   4   3     8362.50     8013.27    246.72 o
  13   4   3      351.98      628.52    161.22 o
  14   4   3    12954.85    12888.63    249.11 o
  15   4   3     3314.47     3077.63    194.06 o
  16   4   3     1733.24     1753.93    174.18 o
  17   4   3     1750.73     1742.08    175.26 o
  18   4   3     1940.60     2033.67    184.47 o
  19   4   3       75.38      152.57    184.96 o
  20   4   3     1937.37     2009.30    271.57 o
  21   4   3       55.75      -42.79    248.90 o
   1   5   3    21551.68    21873.22    175.94 o
   2   5   3    68168.88    69849.61    450.32 o
   3   5   3     7962.97     7814.58    114.60 o
   4   5   3    30439.46    28551.66    560.43 o
   5   5   3     5887.13     5541.48    460.56 o
   6   5   3    50514.33    50329.51    195.07 o
   7   5   3    12970.44    12577.14    224.69 o
   8   5   3   136528.80   133769.11   1786.91 o
   9   5   3     5123.81     5235.68    197.26 o
  10   5   3    25143.46    24395.70    338.51 o
  11   5   3      249.49      319.07    166.76 o
  12   5   3    10165.06    10154.20    285.72 o
  13   5   3    13203.69    13145.48    313.11 o
  14   5   3    11662.36    11332.49    267.55 o
  15   5   3     4777.30     4734.08    203.01 o
  16   5   3     1869.89     2050.15    180.53 o
  17   5   3      968.72      796.16    169.40 o
  18   5   3      280.63      408.84    177.46 o
  19   5   3      584.95      536.92    227.83 o
  20   5   3      566.01      351.74    242.19 o
  21   5   3      162.27       19.01    255.97 o
   1   6   3     1605.68     1313.21    100.31 o
   2   6   3    16091.92    16382.91    452.03 o
   3   6   3    86590.48    85356.27    549.37 o
   4   6   3     8224.94     8155.63    202.56 o
   5   6   3     2392.27     2106.59     87.37 o
   6   6   3     8965.41     8633.37    243.01 o
   7   6   3    36526.20    35117.90    210.22 o
   8   6   3    19588.03    20336.29    329.53 o
   9   6   3     2595.48     2555.15    176.86 o
  10   6   3     8821.38     8592.46    233.34 o
  11   6   3    15031.69    14041.06    284.14 o
  12   6   3     2690.78     2873.55    249.64 o
  13   6   3    31244.28    30523.19    429.82 o
  14   6   3     5246.42     5384.63    261.76 o
  15   6   3      471.26      694.62    162.06 o
  16   6   3     1189.48     1343.93    177.97 o
  17   6   3       70.47      278.02    169.27 o
  18   6   3      676.63      762.16    234.65 o
  19   6   3     1460.38     1338.50    265.59 o
  20   6   3      314.85      139.82    266.57 o
  21   6   3     3020.81     3111.25    312.94 o
   1   7   3    36474.76    36796.11    262.55 o
   2   7   3    43486.57    43703.57    551.38 o
   3   7   3     9754.55     9643.45    155.66 o
   4   7   3     1886.50     1919.88     82.22 o
   5   7   3     1548.28     1420.70    102.54 o
   6   7   3     1344.65     1403.82     99.17 o
   7   7   3     1403.04     1539.78     99.21 o
   8   7   3    28735.37    28982.17    221.45 o
   9   7   3     8677.77     8471.01    315.75 o
  10   7   3     1406.71     1510.97    256.28 o
  11   7   3       60.91      -46.47    183.73 o
  12   7   3     5905.23     5496.84    250.04 o
  13   7   3       40.71        8.58    191.16 o
  14   7   3     2527.03     2731.82    246.54 o
  15   7   3     1189.33     1185.45    211.90 o
  16   7   3     3750.04     3877.12    204.50 o
  17   7   3      592.50      865.08    237.38 o
  18   7   3     3859.13     3824.68    456.84 o
  19   7   3      596.76      610.32    249.78 o
  20   7   3      305.87      142.29    253.13 o
   1   8   3     3837.86     3770.48    134.82 o
   2   8   3     3079.75     2922.64    127.21 o
   3   8   3     1568.59     1387.47    113.33 o
   4   8   3    15927.15    15087.57    225.94 o
   5   8   3     3317.03     3241.55    170.42 o
   6   8   3     4025.72     3982.20    183.84 o
   7   8   3     9675.76     9800.90    259.61 o
   8   8   3     3223.58     3551.63    129.60 o
   9   8   3      769.83      706.26    106.39 o
  10   8   3     2449.72     2628.44    301.87 o
  11   8   3     1519.45     1038.43    266.59 o
  12   8   3      423.62      279.77    262.94 o
  13   8   3     2256.70     2516.71    313.50 o
  14   8   3     4120.37     4361.37    366.18 o
  15   8   3     1914.23     2013.01    236.17 o
  16   8   3      687.27      801.92    233.86 o
  17   8   3     1628.15     1760.19    238.27 o
  18   8   3      249.67      113.70    229.54 o
  19   8   3       78.11      -67.53    230.35 o
  20   8   3      981.90     1035.21    248.05 o
   1   9   3     8412.30     8691.94    178.13 o
   2   9   3     8008.68     7577.10    172.92 o
   3   9   3     3347.66     3017.59    137.34 o
   4   9   3     4846.35     4722.48    118.68 o
   5   9   3      836.64      931.33    129.67 o
   6   9   3    13978.64    13975.59    211.30 o
   7   9   3     4218.08     4187.81    268.61 o
   8   9   3    23950.18    24374.10    243.58 o
   9   9   3     4982.56     4597.95    161.43 o
  10   9   3     2784.40     2708.58    298.92 o
  11   9   3     1614.95     1457.40    309.77 o
  12   9   3     2403.56     2877.84    320.65 o
  13   9   3     6872.30     6471.22    371.25 o
  14   9   3     2496.76     2589.49    349.19 o
  15   9   3     1726.93     1829.74    347.88 o
  16   9   3      270.70      115.13    263.73 o
  17   9   3      140.00       26.42    323.50 o
  18   9   3       39.79       39.31    274.56 o
  19   9   3      334.37      327.35    363.75 o
   1  10   3     3220.69     3007.02    151.07 o
   2  10   3     8087.64     8144.64    193.15 o
   3  10   3     5645.55     5370.76    172.86 o
   4  10   3     4788.00     4704.75    151.04 o
   5  10   3     7472.23     7177.44    185.18 o
   6  10   3     4742.88     4845.13    174.61 o
   7  10   3    16367.12    15759.97    696.81 o
   8  10   3    13642.63    13851.78    248.38 o
   9  10   3      692.83      988.83    288.79 o
  10  10   3     4863.91     5006.46    307.19 o
  11  10   3     4960.31     5312.01    357.05 o
  12  10   3      907.92      790.82    300.70 o
  13  10   3     3512.59     3364.70    326.92 o
  14  10   3     2010.78     1782.89    319.73 o
  15  10   3      864.51      684.20    336.73 o
  16  10   3      257.90      308.17    342.57 o
  17  10   3      178.25      140.79    282.30 o
  18  10   3      531.07      681.16    358.44 o
  19  10   3      218.21      303.32    311.45 o
   1  11   3     5909.93     5671.55    248.98 o
   2  11   3     6251.91     6116.46    187.33 o
   3  11   3     2805.34     2620.36    156.30 o
   4  11   3     3423.63     3327.73    137.89 o
   5  11   3      544.93      690.75    156.76 o
   6  11   3      692.29      738.86    160.65 o
   7  11   3      614.65      526.95    153.35 o
   8  11   3     4634.03     4890.10    329.68 o
   9  11   3     2812.24     3055.07    299.79 o
  10  11   3     4197.79     4433.26    317.76 o
  11  11   3      251.33      785.88    310.26 o
  12  11   3     3902.93     4242.91    345.79 o
  13  11   3      141.63      290.43    254.92 o
  14  11   3      343.10      218.87    279.29 o
  15  11   3      875.19      950.37    283.58 o
  16  11   3      934.85      776.58    303.09 o
  17  11   3       98.92      -40.11    352.31 o
  18  11   3      918.60      903.70    350.53 o
   1  12   3     2123.90     2052.00    171.87 o
   2  12   3      948.16      806.41    157.18 o
   3  12   3     1858.21     1880.70    163.64 o
   4  12   3     8410.27     8245.63    178.29 o
   5  12   3     1139.40     1240.91    180.71 o
   6  12   3     5253.38     5277.46    211.97 o
   7  12   3     2617.55     2470.85    291.90 o
   8  12   3     2346.18     2671.05    295.40 o
   9  12   3      696.02      726.32    272.20 o
  10  12   3     4325.68     4394.38    318.97 o
  11  12   3      333.33      998.78    326.98 o
  12  12   3     1171.80     1417.01    276.77 o
  13  12   3      662.44      948.57    334.07 o
  14  12   3      858.60     1162.63    349.95 o
  15  12   3      342.62      245.11    353.58 o
  16  12   3      456.90      477.81    353.75 o
  17  12   3      697.05      826.54    338.93 o
   1  13   3     1244.45     1151.76    177.91 o
   2  13   3      952.85     1012.79    174.69 o
   3  13   3      669.79      680.07    163.85 o
   4  13   3     1159.07     1207.05    143.00 o
   5  13   3      169.49      359.24    180.80 o
   6  13   3     2058.30     2067.04    313.45 o
   7  13   3      347.94      362.65    248.76 o
   8  13   3     1400.47     1361.39    299.65 o
   9  13   3     1763.79     1836.13    322.37 o
  10  13   3      505.20      759.14    281.04 o
  11  13   3     1148.34     1279.27    325.17 o
  12  13   3     1032.38     1622.03    335.47 o
  13  13   3     1536.36     1706.48    357.73 o
  14  13   3      336.53      488.60    302.98 o
  15  13   3      634.79      697.77    296.99 o
  16  13   3      341.66      238.64    298.99 o
   1  14   3     1620.56     1763.33    182.58 o
   2  14   3     1211.94     1303.44    177.29 o
   3  14   3     1782.53     1827.46    190.53 o
   4  14   3      865.94      703.46    183.34 o
   5  14   3     1435.19     1545.64    286.06 o
   6  14   3      817.16      807.57    307.92 o
   7  14   3     1272.38     1126.10    280.62 o
   8  14   3     3126.08     3333.66    361.98 o
   9  14   3      269.10      471.13    334.09 o
  10  14   3      677.35     1321.52    348.36 o
  11  14   3     1659.22     1731.84    308.66 o
  12  14   3      136.54      192.11    340.99 o
  13  14   3      783.16      892.33    294.95 o
  14  14   3      471.38      761.16    361.64 o
  15  14   3      246.63      414.26    374.46 o
   1  15   3     3353.05     2947.96    209.47 o
   2  15   3      564.21      785.98    186.35 o
   3  15   3      686.36      717.32    176.27 o
   4  15   3      770.28      633.75    276.26 o
   5  15   3      381.58      467.76    284.47 o
   6  15   3      207.50      295.35    263.71 o
   7  15   3      385.98      471.62    322.81 o
   8  15   3      205.19      474.40    318.13 o
   9  15   3      723.74      759.80    306.32 o
  10  15   3     1161.01      967.05    345.34 o
  11  15   3      391.63      640.50    361.85 o
  12  15   3      866.60      873.28    303.77 o
  13  15   3       12.24      119.89    363.61 o
  14  15   3       83.32     -110.33    322.37 o
   1  16   3       73.09       91.32    185.60 o
   2  16   3       12.84      115.29    178.57 o
   3  16   3      308.26      567.96    193.76 o
   4  16   3     4099.25     4441.56    371.64 o
   5  16   3       63.71      847.21    329.64 o
   6  16   3     2710.59     3332.79    364.27 o
   7  16   3      445.14      809.72    317.27 o
   8  16   3      588.80      622.06    288.65 o
   9  16   3       56.03      220.65    315.73 o
  10  16   3     1887.98     2107.42    343.57 o
  11  16   3       49.02      468.78    299.53 o
  12  16   3      767.19     1233.45    390.40 o
   1  17   3      214.49      110.17    189.28 o
   2  17   3      325.97      319.23    202.13 o
   3  17   3       91.87      156.60    188.27 o
   4  17   3      219.33      128.00    301.30 o
   5  17   3        7.45     -120.17    279.20 o
   6  17   3      150.18      -14.05    313.75 o
   7  17   3       21.20      345.49    327.62 o
   8  17   3       63.13      381.57    347.84 o
   9  17   3      640.83      845.03    359.12 o
  10  17   3        2.91      446.57    361.37 o
   1  18   3      176.38      191.84    202.60 o
   2  18   3      120.94      228.00    329.56 o
   3  18   3      340.08      475.85    350.31 o
   4  18   3      254.65      296.14    332.93 o
   5  18   3      255.81      272.51    348.25 o
   6  18   3       82.35      260.73    339.71 o
   7  18   3      113.41      318.22    335.54 o
   8  18   3      230.69      191.66    298.15 o
   1  19   3      142.66      318.79    344.40 o
   2  19   3      101.53      159.23    307.08 o
   3  19   3       53.72       91.10    355.35 o
   4  19   3       32.34     -236.93    363.72 o
   2   0   4    47323.20    47035.50    256.31 o
   4   0   4    72896.16    76315.51   1297.34 o
   6   0   4    79932.87    80909.45    393.22 o
   8   0   4     8842.92     9201.96    301.59 o
  10   0   4    13753.51    13430.82    349.06 o
  12   0   4    49368.82    49514.33    609.72 o
  14   0   4    10215.49     9789.96    400.65 o
  16   0   4     1778.84     1497.15    315.04 o
  18   0   4     2528.80     2244.13    334.54 o
  20   0   4      131.30     -158.41    326.57 o
  22   0   4     4799.53     4683.13    631.87 o
   3   1   4    20869.28    21357.14    180.97 o
   4   1   4    17904.13    18613.63    102.08 o
   5   1   4     5186.11     5477.81     78.21 o
   6   1   4    19363.56    20407.52    240.82 o
   7   1   4   110028.74   111842.15   2284.20 o
   8   1   4    12838.09    13073.52    173.73 o
   9   1   4    31691.37    31065.55    224.13 o
  10   1   4     1600.16     1830.31    166.33 o
  11   1   4     5322.87     5348.53    199.06 o
  12   1   4    15378.35    15296.04    284.14 o
  13   1   4    10085.13    10130.28    274.27 o
  14   1   4     8319.21     8318.33    283.69 o
  15   1   4     3942.72     3970.94    225.26 o
  16   1   4      449.14      363.58    201.54 o
  17   1   4     4340.69     4085.57    380.23 o
  18   1   4     3339.51     3218.31    238.55 o
  19   1   4      491.78      586.07    207.93 o
  20   1   4       26.62      149.90    182.05 o
  21   1   4      896.35      770.69    202.12 o
  22   1   4      739.99      933.05    265.56 o
   0   2   4     7184.71     7173.55    109.64 o
   1   2   4    50656.80    51942.67    300.09 o
   2   2   4     2838.31     3050.76    119.41 o
   3   2   4    10944.53    11319.42    131.51 o
   4   2   4      275.98      367.33     79.07 o
   5   2   4    28551.21    29613.20    368.61 o
   6   2   4     4266.00     4514.31    221.78 o
   7   2   4   182305.66   184942.95   3587.96 o
   8   2   4      319.12      349.92    209.59 o
   9   2   4    52598.82    50543.10    559.65 o
  10   2   4      992.70      988.22    219.10 o
  11   2   4     7585.32     8071.73    291.80 o
  12   2   4      393.76      499.21    176.80 o
  13   2   4    30922.37    30740.91    393.57 o
  14   2   4      762.89      714.64    195.74 o
  15   2   4     4657.48     4339.11    247.28 o
  16   2   4      264.93       -0.18    166.07 o
  17   2   4      477.90      539.33    176.41 o
  18   2   4       12.11      107.69    174.53 o
  19   2   4     3399.48     3215.15    206.59 o
  20   2   4      112.07       47.48    192.15 o
  21   2   4      668.11      688.86    196.69 o
  22   2   4       39.64      182.00    269.50 o
   0   3   4    43188.10    46241.31    496.92 o
   1   3   4    99630.60   103081.95   1442.33 o
   2   3   4      721.96      831.76     61.22 o
   3   3   4    32991.88    33044.54    262.52 o
   4   3   4     6083.06     6273.91    155.49 o
   5   3   4     5628.99     5256.25    158.97 o
   6   3   4    30928.00    31106.02    290.96 o
   7   3   4    99491.57    98502.24    518.70 o
   8   3   4    23524.83    23780.76    305.44 o
   9   3   4    28156.37    27613.62    338.35 o
  10   3   4     1878.06     1987.50    185.82 o
  11   3   4     3345.56     3203.66    200.83 o
  12   3   4    17859.12    17698.28    323.99 o
  13   3   4    18133.98    18632.19    276.57 o
  14   3   4     9468.72     9831.50    243.30 o
  15   3   4     4123.55     4156.70    228.49 o
  16   3   4     1220.94     1212.39    177.04 o
  17   3   4     3135.61     2908.93    200.44 o
  18   3   4     1407.45     1586.46    186.15 o
  19   3   4      306.37      450.84    190.27 o
  20   3   4      779.01      801.27    188.66 o
  21   3   4      411.06      391.72    272.63 o
   0   4   4    29673.48    30888.43    270.01 o
   1   4   4    10582.93    10838.46    126.37 o
   2   4   4    58036.03    59713.67    640.96 o
   3   4   4     1358.50     1307.61     70.02 o
   4   4   4    29274.84    29545.73    257.27 o
   5   4   4    12148.07    11772.19    200.65 o
   6   4   4    75831.99    76554.21    442.00 o
   7   4   4    22042.08    21418.02    277.37 o
   8   4   4    10829.75    10120.46    224.16 o
   9   4   4    20677.75    20479.43    363.32 o
  10   4   4     7117.64     7197.71    231.30 o
  11   4   4     6157.45     6421.88    230.00 o
  12   4   4    36740.15    34936.62    420.64 o
  13   4   4     2645.30     2924.88    227.82 o
  14   4   4     5238.92     5259.29    212.12 o
  15   4   4     2583.20     2555.21    190.66 o
  16   4   4     2255.18     2185.69    189.50 o
  17   4   4      762.37      855.73    197.69 o
  18   4   4     1326.60     1288.17    189.28 o
  19   4   4       72.97      164.61    172.95 o
  20   4   4      184.14      102.88    264.65 o
  21   4   4      350.68      236.47    269.39 o
   0   5   4    16964.09    17977.21    238.12 o
   1   5   4    55792.76    55069.73    266.86 o
   2   5   4     7386.54     7315.95    179.95 o
   3   5   4    19915.27    19478.55    269.10 o
   4   5   4     5450.82     5691.21    212.71 o
   5   5   4    16247.12    14883.37    296.86 o
   6   5   4    19296.75    18864.91    461.69 o
   7   5   4    52952.11    52174.75    435.88 o
   8   5   4     7101.25     7503.83    216.36 o
   9   5   4    27267.71    27561.68   1005.08 o
  10   5   4     7086.63     7108.54    226.13 o
  11   5   4     8107.82     8281.59    413.63 o
  12   5   4     8629.99     8089.96    260.27 o
  13   5   4      736.65      880.28    218.58 o
  14   5   4     4974.83     4914.54    264.63 o
  15   5   4     1182.72     1290.63    180.92 o
  16   5   4       96.90      123.07    174.01 o
  17   5   4     3272.00     3380.99    206.86 o
  18   5   4     2047.36     2009.35    197.08 o
  19   5   4      353.25      452.37    188.03 o
  20   5   4      227.92       91.57    238.80 o
  21   5   4     1577.14     1491.87    282.35 o
   0   6   4    10292.50    11563.39    218.55 o
   1   6   4    11078.53    11402.69    300.99 o
   2   6   4     5312.12     4887.83    186.26 o
   3   6   4     9814.67     9675.77    134.14 o
   4   6   4     4307.53     4487.60    211.84 o
   5   6   4     4594.89     4582.03    231.38 o
   6   6   4    10694.01    11527.97    304.45 o
   7   6   4    61613.44    62786.09    613.55 o
   8   6   4      897.53     1099.77    161.20 o
   9   6   4    18114.24    17711.72    293.25 o
  10   6   4      845.99      850.87    167.96 o
  11   6   4      649.24      699.64    183.11 o
  12   6   4     1516.97     1390.50    215.35 o
  13   6   4     8871.01     9411.44    295.74 o
  14   6   4     2970.06     3151.45    249.89 o
  15   6   4     1426.77     1273.38    231.39 o
  16   6   4     1409.99     1515.87    180.74 o
  17   6   4      853.74      808.28    179.30 o
  18   6   4      285.17      438.90    182.32 o
  19   6   4     1289.35     1616.00    261.36 o
  20   6   4      258.99      -16.12    253.59 o
  21   6   4      342.26       28.63    298.14 o
   0   7   4    21667.82    21017.34    294.05 o
   1   7   4    20483.30    20928.10    207.12 o
   2   7   4     2607.84     2425.83    114.00 o
   3   7   4     2378.13     2173.65    104.91 o
   4   7   4     3601.47     3695.47     82.82 o
   5   7   4     5537.33     5358.05    102.35 o
   6   7   4    11793.49    12217.11    328.33 o
   7   7   4    39542.27    37897.46    509.07 o
   8   7   4    11564.58    12259.22    366.78 o
   9   7   4    16831.11    17052.53    399.40 o
  10   7   4      527.07      374.49    171.89 o
  11   7   4     4078.37     3530.06    203.19 o
  12   7   4     5213.34     5035.40    240.89 o
  13   7   4    15291.26    15325.28    345.08 o
  14   7   4     4647.20     4898.95    255.71 o
  15   7   4     1685.71     1701.95    243.30 o
  16   7   4      844.88      768.75    221.87 o
  17   7   4     1291.02     1214.86    175.69 o
  18   7   4     1063.90      962.47    233.91 o
  19   7   4      109.73      -18.87    242.41 o
  20   7   4      368.14       74.62    279.85 o
   0   8   4    46628.05    44616.16    434.85 o
   1   8   4     6201.48     5730.20    305.81 o
   2   8   4     8786.73     8972.45    249.92 o
   3   8   4     6695.36     6346.75    146.91 o
   4   8   4     1765.30     1896.64    112.93 o
   5   8   4    15528.55    15436.12    295.56 o
   6   8   4    29649.96    30430.53    644.98 o
   7   8   4    13470.83    12090.21    846.39 o
   8   8   4     5113.19     4688.61    304.22 o
   9   8   4    12702.31    11817.29    364.84 o
  10   8   4     3642.81     3992.01    319.99 o
  11   8   4     7462.22     7372.01    375.42 o
  12   8   4    19819.78    20582.96    504.78 o
  13   8   4     1608.67     1852.19    314.93 o
  14   8   4     1977.31     1834.68    225.91 o
  15   8   4      892.53      626.50    224.59 o
  16   8   4     1605.91     1802.78    232.75 o
  17   8   4      828.82      934.86    251.04 o
  18   8   4      707.28      773.43    263.15 o
  19   8   4      171.04       45.01    252.42 o
  20   8   4       42.02     -375.28    493.24 o
   0   9   4    15665.67    16060.38    306.14 o
   1   9   4    23422.44    21735.01    350.56 o
   2   9   4      651.32      741.11    115.72 o
   3   9   4     9417.11     9004.63    177.71 o
   4   9   4     1854.81     1914.38    124.71 o
   5   9   4    14911.67    13922.36    230.82 o
   6   9   4     5815.19     5601.64    242.11 o
   7   9   4    13292.24    12552.63    194.05 o
   8   9   4      963.38      950.20     91.33 o
   9   9   4     8683.47     9633.41    380.41 o
  10   9   4     3443.91     3303.34    306.49 o
  11   9   4    10499.29    10770.35    382.85 o
  12   9   4     2035.44     1668.09    292.34 o
  13   9   4      286.26      217.94    263.98 o
  14   9   4      877.52      649.84    283.31 o
  15   9   4      506.18      320.36    337.01 o
  16   9   4      531.52      500.34    313.49 o
  17   9   4     1981.04     2573.91    369.08 o
  18   9   4      352.90      352.74    285.45 o
  19   9   4      130.45     -106.71    362.78 o
   0  10   4     2669.07     2487.44    208.31 o
   1  10   4     1118.08     1198.72    137.06 o
   2  10   4     1435.86     1285.17    134.22 o
   3  10   4     5637.83     5242.66    329.38 o
   4  10   4     2862.62     2902.88    143.81 o
   5  10   4     5960.54     5634.61    241.60 o
   6  10   4     1831.11     2054.41    140.07 o
   7  10   4    10574.78    10651.13    384.12 o
   8  10   4      610.14     1001.12    267.08 o
   9  10   4     5192.83     5233.47    317.65 o
  10  10   4     1466.72     1842.50    321.19 o
  11  10   4     2240.96     2874.46    305.35 o
  12  10   4      579.80      632.02    258.10 o
  13  10   4      572.94      662.68    275.78 o
  14  10   4     1347.31     1191.37    288.22 o
  15  10   4       88.34       89.22    315.51 o
  16  10   4      664.92      848.13    352.16 o
  17  10   4      643.19      597.86    291.49 o
  18  10   4       32.73      212.23    363.52 o
   0  11   4     6777.08     6445.15    263.70 o
   1  11   4     2711.16     2638.75    157.80 o
   2  11   4      576.33      803.78    140.46 o
   3  11   4      162.70      255.40    131.37 o
   4  11   4      403.90      632.93    135.34 o
   5  11   4     1864.91     1993.33    160.43 o
   6  11   4     6699.99     6933.15    315.37 o
   7  11   4     6254.21     6480.27    355.06 o
   8  11   4     4024.55     4159.86    325.88 o
   9  11   4     1371.44     1586.06    304.79 o
  10  11   4      529.81      391.88    285.04 o
  11  11   4      383.89      579.21    295.33 o
  12  11   4     2511.02     2615.62    292.84 o
  13  11   4     2342.41     2143.76    322.51 o
  14  11   4     2584.70     2621.70    342.02 o
  15  11   4      133.18       53.21    276.25 o
  16  11   4      415.05      511.14    313.64 o
  17  11   4      272.40       21.09    361.50 o
  18  11   4       82.03      -12.04    305.03 o
   0  12   4    12461.88    11454.01    334.64 o
   1  12   4     1018.63      854.36    153.25 o
   2  12   4     1240.11     1342.42    156.13 o
   3  12   4     1975.11     1773.54    157.92 o
   4  12   4        9.88       74.33    141.92 o
   5  12   4     3532.00     3656.65    189.12 o
   6  12   4     8212.61     8842.74    356.71 o
   7  12   4     5014.71     5229.45    353.18 o
   8  12   4     1451.07     1683.14    321.68 o
   9  12   4     4282.46     4536.59    361.02 o
  10  12   4     1906.14     1779.61    310.06 o
  11  12   4     3733.55     4198.17    361.43 o
  12  12   4     4096.65     4158.40    341.44 o
  13  12   4     1534.37     2111.80    359.96 o
  14  12   4      593.77      677.51    351.92 o
  15  12   4      743.04     1024.29    356.48 o
  16  12   4     1073.11     1219.46    363.68 o
  17  12   4      328.82      376.81    287.98 o
   0  13   4     2765.84     2617.85    260.72 o
   1  13   4     4074.00     3831.08    190.72 o
   2  13   4      760.56      737.67    160.07 o
   3  13   4     2486.22     2439.32    178.31 o
   4  13   4     1293.39     1358.84    136.75 o
   5  13   4     6184.08     6152.78    333.20 o
   6  13   4     1887.85     1885.70    292.19 o
   7  13   4     4277.23     4576.06    351.28 o
   8  13   4      816.94     1257.04    326.30 o
   9  13   4     2639.72     3252.93    356.63 o
  10  13   4     1971.74     2387.39    336.20 o
  11  13   4     4781.00     5189.86    371.32 o
  12  13   4      299.29      390.76    327.64 o
  13  13   4      393.25      774.50    350.88 o
  14  13   4       98.39       85.28    326.03 o
  15  13   4       53.01       49.00    321.37 o
  16  13   4      368.87      386.54    357.38 o
   0  14   4      684.17      626.74    233.53 o
   1  14   4      174.13      199.66    162.85 o
   2  14   4      259.72      325.61    164.99 o
   3  14   4     1259.78     1108.66    170.29 o
   4  14   4      763.49     1086.71    172.85 o
   5  14   4     4372.70     4599.42    323.72 o
   6  14   4      531.82      682.78    276.84 o
   7  14   4      822.54     1127.61    312.48 o
   8  14   4      222.84      217.00    319.15 o
   9  14   4      876.43     1134.01    340.55 o
  10  14   4      357.73      643.43    338.54 o
  11  14   4     1898.68     2282.63    316.07 o
  12  14   4      112.75      571.14    356.65 o
  13  14   4        7.59      183.84    289.50 o
  14  14   4      189.65      186.90    314.16 o
  15  14   4        2.98     -347.43    346.18 o
   0  15   4     1681.76     1349.85    265.81 o
   1  15   4      289.50      336.81    171.67 o
   2  15   4      416.71      468.69    177.13 o
   3  15   4      104.56      149.21    167.83 o
   4  15   4       16.91      110.96    171.29 o
   5  15   4      587.35      833.81    306.02 o
   6  15   4      318.00      381.99    266.21 o
   7  15   4      931.48     1163.32    334.29 o
   8  15   4      765.89      820.72    327.09 o
   9  15   4      161.57      177.31    316.75 o
  10  15   4      223.34      265.74    339.47 o
  11  15   4      501.35      821.10    356.88 o
  12  15   4      338.79      208.71    303.11 o
  13  15   4      299.93      169.15    353.35 o
   0  16   4     1006.01     1079.61    264.67 o
   1  16   4      140.81       85.76    177.53 o
   2  16   4      133.79      259.85    177.95 o
   3  16   4      260.28      312.00    185.58 o
   4  16   4       83.28      306.58    311.80 o
   5  16   4      208.29      622.16    326.23 o
   6  16   4     1762.76     2224.80    337.64 o
   7  16   4      518.80      687.83    323.69 o
   8  16   4      385.15      549.55    279.96 o
   9  16   4      341.86      224.00    273.73 o
  10  16   4      512.36      345.63    285.61 o
  11  16   4      403.08      559.89    362.00 o
  12  16   4      517.53      528.74    364.31 o
   0  17   4     1109.37     1122.08    280.64 o
   1  17   4      446.91      315.27    191.82 o
   2  17   4      272.95      127.00    194.75 o
   3  17   4      459.07      428.46    293.35 o
   4  17   4      173.35      406.64    290.47 o
   5  17   4     1381.27     1728.97    317.40 o
   6  17   4      627.62     1095.08    351.89 o
   7  17   4      629.47      990.23    296.88 o
   8  17   4      157.85      512.13    345.85 o
   9  17   4      267.22     1164.10    368.51 o
  10  17   4      338.33      874.05    374.80 o
   0  18   4      210.57      236.65    295.72 o
   1  18   4       79.68       71.44    203.63 o
   2  18   4       77.11       84.84    288.23 o
   3  18   4       45.16       76.40    333.10 o
   4  18   4      150.00      215.64    353.44 o
   5  18   4      798.25      988.45    360.67 o
   6  18   4      142.20      219.35    301.26 o
   7  18   4      156.23      457.18    357.36 o
   8  18   4       49.63      313.19    346.64 o
   1  19   4        6.67      -73.83    295.69 o
   2  19   4       84.77      169.25    339.88 o
   3  19   4       98.75      121.51    306.90 o
   4  19   4      181.29      278.03    322.16 o
   2   0   5   166073.97   172396.86   1572.19 o
   4   0   5    25129.91    25371.53    221.97 o
   6   0   5    51816.80    50748.17    328.88 o
   8   0   5   246525.63   247404.73   2588.79 o
  10   0   5    50408.80    50019.14    580.27 o
  12   0   5    15246.08    14978.89    409.97 o
  14   0   5    13715.75    13460.34    436.81 o
  16   0   5     7750.10     8208.92    412.50 o
  18   0   5     3348.28     3199.72    363.45 o
  20   0   5      356.79      165.96    345.24 o
   1   1   5    16069.57    16614.16    218.79 o
   2   1   5     3234.79     3373.03    117.09 o
   3   1   5    48364.55    49077.50    275.59 o
   4   1   5    33157.33    33990.61    242.19 o
   5   1   5     2441.15     2440.44     69.82 o
   6   1   5     5426.27     5591.02     95.48 o
   7   1   5    29015.11    28769.63    326.45 o
   8   1   5    10110.27     9713.08    152.79 o
   9   1   5     2385.23     2444.86    118.20 o
  10   1   5     7942.81     8092.17    217.30 o
  11   1   5    10244.32    10023.61    242.64 o
  12   1   5    12965.71    13080.48    282.24 o
  13   1   5    16876.56    15820.42    303.44 o
  14   1   5     8522.34     8164.46    272.12 o
  15   1   5     1265.97     1337.31    212.21 o
  16   1   5     1546.31     1252.42    289.41 o
  17   1   5      249.49       14.22    229.40 o
  18   1   5     1820.48     1725.79    233.93 o
  19   1   5      420.32      276.03    204.96 o
  20   1   5     1272.53     1308.75    200.18 o
  21   1   5     2463.41     2379.09    438.53 o
   1   2   5   159638.91   164251.64   1224.14 o
   2   2   5     1783.52     2008.13     74.15 o
   3   2   5    11290.20    11333.09    171.73 o
   4   2   5     5277.29     5601.63    138.36 o
   5   2   5    50195.31    51075.70    493.05 o
   6   2   5     2177.91     2090.95    119.01 o
   7   2   5    55658.19    52833.45    325.08 o
   8   2   5        7.97       51.63    226.99 o
   9   2   5    38674.26    36787.23    514.24 o
  10   2   5     3018.68     2910.29    248.13 o
  11   2   5     3803.49     3480.18    296.41 o
  12   2   5     2813.75     2807.07    221.13 o
  13   2   5    15861.14    15485.96    301.19 o
  14   2   5      457.28      478.65    213.44 o
  15   2   5    11188.79    11081.23    413.08 o
  16   2   5       37.48     -109.51    200.57 o
  17   2   5     3600.75     3287.47    273.44 o
  18   2   5      245.82      299.15    176.94 o
  19   2   5     1739.94     1988.52    205.76 o
  20   2   5       63.54      191.79    207.68 o
  21   2   5      847.63      711.83    267.32 o
   1   3   5     6022.50     6317.18     79.47 o
   2   3   5    32185.15    33338.86    195.13 o
   3   3   5    56394.90    57201.66    923.22 o
   4   3   5    22506.71    22093.01    232.93 o
   5   3   5     1833.52     1758.19    142.20 o
   6   3   5     1631.52     1662.67    157.81 o
   7   3   5    22589.55    22308.94    458.51 o
   8   3   5    17739.37    17420.08    283.52 o
   9   3   5     4260.84     4292.12    294.17 o
  10   3   5     2713.35     2761.54    198.75 o
  11   3   5    11097.08    11081.85    279.22 o
  12   3   5     5347.13     5641.91    255.88 o
  13   3   5    14846.78    13979.72    256.08 o
  14   3   5    10905.71    10497.30    294.63 o
  15   3   5     1712.21     1548.66    241.80 o
  16   3   5     2640.93     2660.87    191.05 o
  17   3   5      296.42      332.63    190.78 o
  18   3   5     1336.95     1430.46    181.85 o
  19   3   5      715.60      629.41    192.10 o
  20   3   5     1628.26     1729.63    201.92 o
  21   3   5     1255.67     1395.79    282.45 o
   1   4   5      397.94      510.13     56.56 o
   2   4   5    87632.88    90119.32    473.29 o
   3   4   5    10405.23     9690.31    123.16 o
   4   4   5    18049.89    19581.10    225.38 o
   5   4   5     1885.44     1737.45    143.23 o
   6   4   5    36028.95    35298.53    326.46 o
   7   4   5     1028.20     1240.36    161.24 o
   8   4   5   131120.81   128166.82    663.12 o
   9   4   5     1290.76     1427.67    178.44 o
  10   4   5    24923.41    24594.27    350.47 o
  11   4   5     1646.69     1547.56    243.94 o
  12   4   5     6110.89     5654.10    253.02 o
  13   4   5      927.23     1100.89    220.89 o
  14   4   5     8208.34     8626.45    259.03 o
  15   4   5     1366.49     1372.11    179.65 o
  16   4   5     4250.07     4354.63    209.26 o
  17   4   5      322.60      427.48    187.99 o
  18   4   5     2878.50     2941.14    215.13 o
  19   4   5      309.69      438.09    180.67 o
  20   4   5       79.81       -5.10    192.74 o
  21   4   5      204.73      266.67    260.35 o
   1   5   5     4385.45     4286.47    109.75 o
   2   5   5    15199.22    15534.53    261.05 o
   3   5   5     7135.33     6697.93    149.22 o
   4   5   5      756.85      676.01     45.60 o
   5   5   5    13581.10    13778.54    214.44 o
   6   5   5     2647.13     2780.02    166.35 o
   7   5   5    42940.14    42199.20    374.26 o
   8   5   5    15227.64    14925.48    260.53 o
   9   5   5     1562.72     1542.36    185.53 o
  10   5   5     4977.90     4916.47    210.74 o
  11   5   5     8090.73     8229.43    700.25 o
  12   5   5     5866.11     6200.56    280.87 o
  13   5   5    13855.83    13403.24    338.66 o
  14   5   5     7073.06     6513.67    284.55 o
  15   5   5     1204.53     1506.62    284.21 o
  16   5   5      792.86      895.83    185.21 o
  17   5   5     1146.48     1253.47    184.63 o
  18   5   5      274.02      331.97    187.17 o
  19   5   5       96.84      146.32    190.74 o
  20   5   5     1732.14     1439.46    266.53 o
  21   5   5     1469.82     1351.05    279.15 o
   1   6   5    36618.31    36805.30    244.98 o
   2   6   5     6397.69     6160.33    175.05 o
   3   6   5     9174.63     8932.78    154.43 o
   4   6   5    10499.89    10139.40    121.47 o
   5   6   5     9478.13     9550.18    277.16 o
   6   6   5     9544.59     9310.55    298.12 o
   7   6   5    10831.61    10370.68    236.80 o
   8   6   5     2581.99     2487.64    175.51 o
   9   6   5    26315.37    25203.61    625.48 o
  10   6   5    14784.77    14677.51    298.08 o
  11   6   5     2453.10     2548.93    220.90 o
  12   6   5    11498.47    11325.69    298.04 o
  13   6   5    11897.99    11706.63    316.50 o
  14   6   5     1613.47     1536.50    239.66 o
  15   6   5     5038.50     5208.23    365.42 o
  16   6   5       23.34       46.50    177.04 o
  17   6   5      397.60      525.99    181.96 o
  18   6   5      866.74      978.72    185.75 o
  19   6   5     1189.10     1177.82    204.31 o
  20   6   5      165.71      -26.54    280.93 o
   1   7   5     3053.23     3104.11    136.82 o
   2   7   5    26072.82    23885.20    619.91 o
   3   7   5    10563.36    10431.03    151.63 o
   4   7   5    24018.23    23762.64    212.03 o
   5   7   5     1049.95     1096.04    213.41 o
   6   7   5    12791.32    13241.07    344.87 o
   7   7   5     7536.35     7742.99    316.52 o
   8   7   5    29939.58    30024.85    500.08 o
   9   7   5     5763.92     5301.00    311.35 o
  10   7   5     6490.89     6407.44    292.65 o
  11   7   5     8256.59     8097.27    271.40 o
  12   7   5     1186.34     1252.01    220.36 o
  13   7   5     6618.88     6306.68    288.76 o
  14   7   5     5604.54     5373.78    266.62 o
  15   7   5      821.12      695.93    242.85 o
  16   7   5      602.68      616.22    233.42 o
  17   7   5      968.06     1191.50    185.40 o
  18   7   5     1708.48     1690.30    199.37 o
  19   7   5       68.42      -23.37    255.82 o
  20   7   5      594.04      419.69    264.32 o
   1   8   5     5267.15     5045.58    138.18 o
   2   8   5    24974.96    23956.55    720.83 o
   3   8   5    16657.56    16205.42    212.33 o
   4   8   5     3056.22     3121.94    299.70 o
   5   8   5     1670.63     1557.07     82.06 o
   6   8   5    11823.76    11619.20    332.87 o
   7   8   5     2034.51     2187.27    262.52 o
   8   8   5    36080.82    36537.46    560.24 o
   9   8   5      266.34      348.18    264.37 o
  10   8   5     2261.74     2277.04    265.80 o
  11   8   5      504.75      777.45    253.25 o
  12   8   5      581.65      632.88    287.29 o
  13   8   5     1151.45     1248.56    224.85 o
  14   8   5     4636.99     4357.04    251.87 o
  15   8   5     1991.97     1421.08    257.50 o
  16   8   5     1744.37     1608.08    230.00 o
  17   8   5      198.70      356.41    229.02 o
  18   8   5     1048.46     1096.51    255.52 o
  19   8   5      875.31      711.32    261.82 o
   1   9   5     6928.35     6793.96    322.56 o
   2   9   5     3424.27     3143.05    136.64 o
   3   9   5     2043.93     2279.39    126.45 o
   4   9   5     1176.33     1045.94    113.72 o
   5   9   5     3961.68     3818.33    123.10 o
   6   9   5      317.61      353.12     81.64 o
   7   9   5    13226.18    13686.12    393.20 o
   8   9   5     3810.80     4237.61    325.10 o
   9   9   5      928.27      951.96    247.81 o
  10   9   5     3709.05     3717.29    331.40 o
  11   9   5     1959.41     2181.92    325.77 o
  12   9   5      822.51     1578.26    320.21 o
  13   9   5     4691.42     4757.40    371.09 o
  14   9   5     2031.24     1909.74    296.25 o
  15   9   5      639.83      553.79    342.48 o
  16   9   5      857.58      453.12    299.94 o
  17   9   5     1471.55     1422.37    363.44 o
  18   9   5      217.44      352.00    290.89 o
  19   9   5       59.72      -77.73    330.23 o
   1  10   5    11291.93    10823.81    240.19 o
   2  10   5     2418.24     2485.80    141.48 o
   3  10   5     1852.98     1912.27    133.26 o
   4  10   5     7862.27     7744.22    198.82 o
   5  10   5     4114.55     3839.81    261.56 o
   6  10   5     6695.21     6393.44    263.78 o
   7  10   5     4586.07     4741.66    312.87 o
   8  10   5     3360.06     3558.16    318.27 o
   9  10   5     8027.79     8382.00    384.97 o
  10  10   5     7382.04     7956.93    367.30 o
  11  10   5     2723.74     2926.95    294.03 o
  12  10   5     7751.36     8346.58    398.34 o
  13  10   5     3453.01     3415.08    345.10 o
  14  10   5      913.50     1056.62    285.14 o
  15  10   5     4205.38     4056.01    384.48 o
  16  10   5      166.21       90.93    345.17 o
  17  10   5      122.16      282.35    288.52 o
  18  10   5      546.87      706.23    370.70 o
   1  11   5      700.13      611.86    140.82 o
   2  11   5     8524.92     8287.91    197.11 o
   3  11   5     2278.88     2301.88    199.39 o
   4  11   5    11570.31    11418.32    290.84 o
   5  11   5     1219.24     1453.13    238.80 o
   6  11   5     9643.06     9618.01    355.28 o
   7  11   5     2207.33     2953.43    304.73 o
   8  11   5    14065.11    15049.99    437.47 o
   9  11   5     2210.11     2579.14    284.86 o
  10  11   5     6222.06     7308.50    386.73 o
  11  11   5     2489.00     2247.27    304.47 o
  12  11   5      835.12     1141.04    291.30 o
  13  11   5     1361.29     1012.27    322.20 o
  14  11   5     3267.51     3362.60    350.57 o
  15  11   5      322.63      247.44    278.71 o
  16  11   5      245.84      454.14    350.67 o
  17  11   5      430.32      362.95    353.61 o
   1  12   5       17.17       19.35    142.48 o
   2  12   5     4879.55     4465.66    182.39 o
   3  12   5     4684.36     4500.90    232.81 o
   4  12   5       96.72      179.94    139.33 o
   5  12   5     1108.95     1164.72    258.91 o
   6  12   5     1318.70     1437.40    298.91 o
   7  12   5      856.14     1170.69    291.69 o
   8  12   5     5627.05     5758.37    354.36 o
   9  12   5      154.06      339.41    295.04 o
  10  12   5      275.63      414.77    310.24 o
  11  12   5      415.11      903.65    311.12 o
  12  12   5      152.38      259.69    278.31 o
  13  12   5      945.35     1108.26    331.24 o
  14  12   5      489.98      677.24    343.51 o
  15  12   5      334.37      330.92    330.43 o
  16  12   5     1008.42      702.09    296.08 o
  17  12   5      141.74       99.92    342.32 o
   1  13   5     3406.78     2947.28    181.19 o
   2  13   5      753.98      609.71    156.30 o
   3  13   5     1658.92     1882.52    213.63 o
   4  13   5      878.82      906.41    158.34 o
   5  13   5      827.62      892.44    296.53 o
   6  13   5      705.20      678.74    260.02 o
   7  13   5     2876.92     3210.52    338.26 o
   8  13   5      418.79      771.79    314.03 o
   9  13   5      236.63      330.41    318.76 o
  10  13   5      379.99      303.93    307.39 o
  11  13   5      556.82      647.31    304.47 o
  12  13   5      467.53      809.74    320.02 o
  13  13   5     1407.57     1879.06    373.24 o
  14  13   5      411.14      742.52    358.42 o
  15  13   5      270.39     -130.24    363.07 o
  16  13   5       59.12      201.66    371.83 o
   1  14   5     2652.52     2685.72    184.63 o
   2  14   5      552.05      436.23    162.74 o
   3  14   5      777.24      802.71    161.72 o
   4  14   5     1106.97     1022.42    171.31 o
   5  14   5      418.46      526.13    289.84 o
   6  14   5      983.85      974.56    274.22 o
   7  14   5      258.02      430.34    310.00 o
   8  14   5      650.20      728.23    325.56 o
   9  14   5     2021.83     2567.64    362.86 o
  10  14   5      764.20     1133.04    333.82 o
  11  14   5     1082.93     1196.91    301.98 o
  12  14   5     1434.51     2006.85    378.62 o
  13  14   5      964.83     1109.41    362.92 o
  14  14   5      154.84      520.97    319.07 o
   1  15   5      579.23      648.27    168.42 o
   2  15   5     1400.28     1209.26    181.87 o
   3  15   5     1663.15     1755.88    198.02 o
   4  15   5     2366.53     2951.78    343.19 o
   5  15   5     1195.20     1651.09    320.50 o
   6  15   5     2716.16     3000.45    313.76 o
   7  15   5      747.34     1595.76    345.95 o
   8  15   5     3358.64     3857.17    385.08 o
   9  15   5      751.80      941.60    348.44 o
  10  15   5     1842.13     1989.75    375.61 o
  11  15   5      362.81      702.78    311.00 o
  12  15   5      207.92      264.50    361.00 o
  13  15   5      116.72       24.96    286.71 o
   1  16   5      146.76      198.20    172.89 o
   2  16   5      347.79      386.02    173.75 o
   3  16   5      280.77      432.21    304.76 o
   4  16   5      455.10      678.54    322.89 o
   5  16   5      285.73      448.72    318.02 o
   6  16   5       50.70      133.19    271.46 o
   7  16   5      444.00      866.92    339.19 o
   8  16   5      731.42     1191.78    334.26 o
   9  16   5       69.85      154.91    308.71 o
  10  16   5      307.15      537.46    350.54 o
  11  16   5      117.35      289.02    358.68 o
  12  16   5      129.81      -30.63    305.22 o
   1  17   5      229.62      240.38    185.78 o
   2  17   5      250.78      291.18    288.29 o
   3  17   5      504.30      804.27    320.54 o
   4  17   5      541.06      769.48    326.58 o
   5  17   5       10.54      129.57    329.41 o
   6  17   5      445.03      854.35    340.10 o
   7  17   5      294.79      310.77    330.40 o
   8  17   5       84.74      289.33    286.26 o
   9  17   5       29.52      273.19    298.65 o
  10  17   5      282.59      444.63    297.73 o
   1  18   5      302.51      322.73    281.40 o
   2  18   5       76.74       37.49    306.51 o
   3  18   5      208.80      158.24    296.60 o
   4  18   5       59.09      -67.47    296.73 o
   5  18   5      104.53      276.07    305.49 o
   6  18   5       27.56      472.44    359.26 o
   7  18   5      142.38      319.43    297.12 o
   2  19   5      110.75      194.49    302.22 o
   2   0   6    51038.49    52539.77    878.15 o
   4   0   6     1048.72     1054.28    110.06 o
   6   0   6    83568.81    86675.25   1679.73 o
  10   0   6    46311.83    47267.13    592.53 o
  12   0   6      817.46      932.37    286.64 o
  14   0   6    15978.42    15381.94    464.48 o
  16   0   6    32998.02    32593.53    638.43 o
  18   0   6      375.87        9.84    322.70 o
  20   0   6      482.51      253.41    359.27 o
   0   1   6    36001.52    35414.05    347.40 o
   1   1   6    24334.64    25012.27    277.83 o
   2   1   6      779.19      961.09    104.46 o
   3   1   6    17808.51    18536.27    157.30 o
   4   1   6     5797.84     5904.69     83.87 o
   5   1   6    87731.83    87945.88    456.65 o
   6   1   6    28023.97    28923.53    218.92 o
   7   1   6    12798.70    13587.82    646.39 o
   8   1   6     8664.52     8378.83    288.37 o
   9   1   6     2159.11     1929.48    115.25 o
  10   1   6     4623.35     4618.74    145.09 o
  11   1   6    17631.72    16548.08    291.71 o
  12   1   6    14249.29    14151.81    341.72 o
  13   1   6     3510.56     3504.24    222.64 o
  14   1   6     3800.57     4018.03    246.19 o
  15   1   6     4779.93     4462.34    249.06 o
  16   1   6     1432.50     1328.89    242.29 o
  17   1   6      155.20      -79.84    233.12 o
  18   1   6      237.31      160.10    223.31 o
  19   1   6      807.76      579.42    222.44 o
  20   1   6     3153.58     3156.20    255.16 o
  21   1   6     2618.39     3099.83    341.34 o
   0   2   6     1490.40     1451.99    156.34 o
   1   2   6    66875.90    67798.45    712.89 o
   2   2   6     6744.74     6700.95    110.90 o
   3   2   6    28000.29    29890.05    381.40 o
   4   2   6     4718.94     5232.57     75.55 o
   5   2   6     4241.31     4397.04     98.37 o
   6   2   6     1535.42     1370.69     64.80 o
   7   2   6    70158.30    66157.45    633.57 o
   8   2   6       27.03       43.97     66.67 o
   9   2   6    64890.48    62481.98    315.37 o
  10   2   6      337.27      346.65    261.48 o
  11   2   6     4628.10     4671.84    328.80 o
  12   2   6      105.34      136.29    198.10 o
  13   2   6    11239.21    10893.65    420.26 o
  14   2   6       15.86      -66.06    213.57 o
  15   2   6    17839.95    16537.39    378.30 o
  16   2   6       75.99      126.86    212.88 o
  17   2   6     6863.23     6861.24    254.30 o
  18   2   6      196.06      261.58    183.58 o
  19   2   6      426.80      511.02    191.53 o
  20   2   6      349.70      618.15    215.95 o
  21   2   6     1668.45     1905.17    300.72 o
   0   3   6    91932.92    93574.68    470.00 o
   1   3   6     5620.73     5695.70     97.83 o
   2   3   6     6349.86     6612.60     96.14 o
   3   3   6     9600.80     8958.95     87.97 o
   4   3   6      813.80      915.32    128.84 o
   5   3   6    55715.38    55075.81    372.92 o
   6   3   6    22926.50    22389.92    278.94 o
   7   3   6    23686.67    23644.60    308.62 o
   8   3   6    10811.99    10384.27    376.54 o
   9   3   6     2656.68     2650.56    183.91 o
  10   3   6     5207.15     5187.08    229.83 o
  11   3   6    16226.09    15320.03    312.35 o
  12   3   6    17657.56    17498.66    343.55 o
  13   3   6     1722.50     1459.81    240.46 o
  14   3   6     3423.40     3373.38    236.54 o
  15   3   6      910.98     1171.52    234.48 o
  16   3   6     2355.69     2571.85    199.92 o
  17   3   6      225.75      330.93    188.37 o
  18   3   6        3.71       90.81    178.32 o
  19   3   6     1306.36     1465.61    208.08 o
  20   3   6     2808.63     2907.70    258.57 o
  21   3   6     1711.28     1878.37    312.60 o
   0   4   6   154306.27   158825.22   1760.16 o
   1   4   6       70.92      202.62     66.95 o
   2   4   6    18969.77    18268.08    141.12 o
   3   4   6     1796.14     1775.22     73.63 o
   4   4   6      805.52      885.98    128.01 o
   5   4   6    10466.01    10054.02    200.04 o
   6   4   6    76076.45    73461.78    617.48 o
   7   4   6     3516.16     3762.69    185.65 o
   8   4   6     6063.47     5280.54    230.26 o
   9   4   6     1799.45     1782.86    180.52 o
  10   4   6    29649.11    29341.46    780.08 o
  11   4   6     6434.36     6209.44    246.77 o
  12   4   6      412.44      388.65    205.79 o
  13   4   6     3043.29     2931.71    255.64 o
  14   4   6    10007.54     9282.78    324.40 o
  15   4   6      816.38      968.93    184.08 o
  16   4   6    20931.72    20336.02    319.52 o
  17   4   6      364.65      424.23    187.30 o
  18   4   6      312.06      198.33    191.42 o
  19   4   6      225.38      242.25    192.35 o
  20   4   6      744.86     1084.32    215.05 o
  21   4   6      117.39      218.34    213.21 o
   0   5   6    56960.68    57755.93    286.85 o
   1   5   6    18022.45    18114.91    141.13 o
   2   5   6     6695.49     6677.83     88.30 o
   3   5   6     1074.70     1002.22     49.82 o
   4   5   6     8589.77     7961.04    187.82 o
   5   5   6    36678.28    36234.27    323.32 o
   6   5   6    26112.69    25319.98    639.68 o
   7   5   6      577.58      620.71    153.22 o
   8   5   6     2864.81     2837.90    181.40 o
   9   5   6     7452.75     7366.55    234.92 o
  10   5   6       13.73       24.74    196.10 o
  11   5   6     5074.60     4779.39    233.47 o
  12   5   6     4903.76     4890.36    244.07 o
  13   5   6     4222.40     3939.18    237.83 o
  14   5   6     1530.84     1498.21    212.66 o
  15   5   6     7973.32     7636.50    292.59 o
  16   5   6     2133.35     2214.84    205.58 o
  17   5   6      166.17      383.59    197.60 o
  18   5   6      319.25      254.50    187.26 o
  19   5   6      888.08      890.43    198.56 o
  20   5   6     2467.13     2568.65    220.62 o
   0   6   6    13108.75    11970.20    231.06 o
   1   6   6    23017.56    23718.66    161.99 o
   2   6   6    17266.71    18168.72    189.96 o
   3   6   6     7098.83     6821.49    135.50 o
   4   6   6    12541.18    11545.40    137.21 o
   5   6   6      870.27     1209.49    219.94 o
   6   6   6     1819.19     1701.50    207.27 o
   7   6   6    30084.27    29521.27    451.11 o
   8   6   6      196.04      300.06    156.52 o
   9   6   6    15253.50    14997.15    360.20 o
  10   6   6      152.37       25.76    176.40 o
  11   6   6     2453.56     2220.34    207.85 o
  12   6   6     3486.76     3331.15    228.01 o
  13   6   6     3887.03     3689.96    259.56 o
  14   6   6     2535.36     2604.22    255.31 o
  15   6   6     6258.46     6257.04    428.35 o
  16   6   6      470.89      456.23    240.18 o
  17   6   6     3783.92     3581.44    224.95 o
  18   6   6      798.59      873.97    204.37 o
  19   6   6      302.65      277.32    199.36 o
  20   6   6     1862.24     2423.17    317.13 o
   0   7   6    41601.00    40626.93    399.65 o
   1   7   6     5076.08     5079.08    134.27 o
   2   7   6     9643.54     9373.66    154.01 o
   3   7   6     9595.52     9954.18    265.60 o
   4   7   6     8397.37     7797.13    393.03 o
   5   7   6    27447.32    27132.00    425.40 o
   6   7   6     8574.87     8571.33    315.48 o
   7   7   6     9235.74     9091.16    327.01 o
   8   7   6     1909.77     2322.83    287.94 o
   9   7   6     1854.56     1821.35    194.61 o
  10   7   6     5943.18     5748.19    237.84 o
  11   7   6     3541.19     3523.84    219.15 o
  12   7   6     8938.95     9019.71    671.64 o
  13   7   6     1863.64     1799.42    214.18 o
  14   7   6      486.88      545.66    232.70 o
  15   7   6      791.14      725.61    251.86 o
  16   7   6     2921.46     3059.66    265.84 o
  17   7   6       39.27      170.28    175.29 o
  18   7   6      902.68      962.34    188.30 o
  19   7   6     1356.25     1026.15    254.29 o
  20   7   6      335.16      259.41    502.35 o
   0   8   6    30837.11    27551.65    352.26 o
   1   8   6      975.49     1075.85    109.64 o
   2   8   6     5369.11     5481.36    142.99 o
   3   8   6     1127.22     1075.57     99.70 o
   4   8   6      424.68      421.41     91.54 o
   5   8   6    19860.62    19690.06    189.37 o
   6   8   6    10527.33    10400.61    327.97 o
   7   8   6     4581.16     4617.26    305.27 o
   8   8   6     4214.39     4264.95    281.03 o
   9   8   6     2523.56     2516.70    301.51 o
  10   8   6    14297.91    14087.67    435.16 o
  11   8   6    10193.88     9890.40    392.82 o
  12   8   6      399.93      402.03    252.58 o
  13   8   6     4300.04     4227.25    268.80 o
  14   8   6     3368.69     3072.33    246.41 o
  15   8   6      453.79      521.99    247.48 o
  16   8   6     3905.92     3987.67    272.88 o
  17   8   6      259.19      367.98    229.14 o
  18   8   6     1072.29      962.72    208.63 o
  19   8   6      107.33     -304.04    445.30 o
   0   9   6    15632.91    14404.93    292.67 o
   1   9   6     3698.52     3815.11    158.58 o
   2   9   6      159.44      163.31    105.59 o
   3   9   6     2603.26     2752.31    169.01 o
   4   9   6     1336.83     1356.26    110.71 o
   5   9   6    10926.86     9755.49    402.11 o
   6   9   6     8092.68     8081.78    342.99 o
   7   9   6     5140.89     5157.04    317.79 o
   8   9   6      231.78      373.25    236.92 o
   9   9   6     7765.14     8191.72    379.78 o
  10   9   6      394.71      589.35    302.75 o
  11   9   6     1062.96     1147.68    309.05 o
  12   9   6     2369.65     2457.65    345.18 o
  13   9   6     2846.73     2815.66    351.41 o
  14   9   6      107.20      210.70    270.12 o
  15   9   6     7363.83     7617.84    451.35 o
  16   9   6     1180.61      971.68    290.61 o
  17   9   6      195.81      383.71    358.27 o
  18   9   6       88.37     -115.08    355.49 o
  19   9   6      255.76      346.64    320.03 o
   0  10   6     4456.01     4140.74    218.84 o
   1  10   6     8921.44     9091.19    330.30 o
   2  10   6     5896.42     5877.17    491.26 o
   3  10   6     6306.30     6121.05    367.02 o
   4  10   6     5140.97     4817.64    211.67 o
   5  10   6     1595.47     1670.76     86.22 o
   6  10   6     1342.84     1369.39    273.44 o
   7  10   6    15403.28    16551.55    439.10 o
   8  10   6      531.56      759.14    260.09 o
   9  10   6     5473.68     5420.44    353.42 o
  10  10   6      681.12      731.42    253.98 o
  11  10   6       10.52      -42.55    279.61 o
  12  10   6     1321.19     1260.90    311.11 o
  13  10   6     2033.22     1855.86    317.11 o
  14  10   6     2689.33     2527.73    324.35 o
  15  10   6      577.60      666.50    354.76 o
  16  10   6      514.87      793.03    330.30 o
  17  10   6     1372.67     1698.84    378.99 o
  18  10   6      661.76      675.48    310.00 o
   0  11   6    21756.03    21296.48    386.15 o
   1  11   6     2009.19     2090.46    251.77 o
   2  11   6    12188.11    12094.09    356.09 o
   3  11   6      718.38      911.94    135.57 o
   4  11   6     7094.03     7055.34    209.66 o
   5  11   6     2780.25     2609.16    143.67 o
   6  11   6     6824.96     7222.26    358.25 o
   7  11   6     1805.23     1829.80    307.49 o
   8  11   6      503.98      930.86    305.69 o
   9  11   6      971.98     1047.64    267.77 o
  10  11   6      844.81      663.52    303.13 o
  11  11   6      810.91      939.42    276.49 o
  12  11   6     4871.08     4499.06    338.06 o
  13  11   6      842.75      903.56    296.40 o
  14  11   6      743.17     1003.62    290.97 o
  15  11   6      298.50      452.95    337.58 o
  16  11   6      574.12      312.82    358.84 o
  17  11   6       43.21      142.03    281.51 o
   0  12   6     3854.66     3703.64    247.56 o
   1  12   6      611.73      681.06    147.52 o
   2  12   6     1084.11     1029.56    152.50 o
   3  12   6      412.36      524.22    147.98 o
   4  12   6      843.21      849.50    145.41 o
   5  12   6     6253.69     6360.05    225.25 o
   6  12   6      409.68      575.22    267.58 o
   7  12   6     1293.29     1459.97    264.65 o
   8  12   6     1238.37     1208.56    266.93 o
   9  12   6      829.71      847.75    302.32 o
  10  12   6     3706.27     4253.35    365.43 o
  11  12   6     2021.42     2532.94    348.75 o
  12  12   6      173.58       93.11    270.14 o
  13  12   6     1110.00     1141.43    304.68 o
  14  12   6      788.74      871.58    304.44 o
  15  12   6      276.89      302.69    289.29 o
  16  12   6      403.99      324.26    359.66 o
   0  13   6     5830.67     5307.95    277.90 o
   1  13   6      116.97      217.56    144.80 o
   2  13   6     1843.61     1704.91    163.00 o
   3  13   6     1686.66     1751.35    162.43 o
   4  13   6     2247.00     2482.14    163.75 o
   5  13   6     3038.22     3574.28    314.96 o
   6  13   6     1172.91     1388.23    301.32 o
   7  13   6     2041.82     2496.43    327.43 o
   8  13   6        2.28      191.06    304.51 o
   9  13   6     3463.50     3422.18    367.03 o
  10  13   6      644.67      860.99    310.15 o
  11  13   6      736.48      959.95    345.05 o
  12  13   6      628.75      544.55    280.91 o
  13  13   6     1031.85     1103.25    331.30 o
  14  13   6      254.55      245.55    348.63 o
  15  13   6     2285.86     2091.77    368.77 o
   0  14   6      524.44      436.77    224.16 o
   1  14   6     2120.45     2241.69    174.26 o
   2  14   6      417.19      381.57    152.02 o
   3  14   6      688.98      620.00    162.65 o
   4  14   6      697.23      814.16    296.48 o
   5  14   6      447.84      663.72    304.95 o
   6  14   6      818.05      724.96    268.35 o
   7  14   6     3216.13     3674.71    355.82 o
   8  14   6      132.06      126.28    321.74 o
   9  14   6      951.95     1601.73    350.48 o
  10  14   6      526.86      582.51    296.21 o
  11  14   6      125.06       90.50    330.73 o
  12  14   6      144.04      342.40    300.02 o
  13  14   6      605.45      567.84    367.67 o
  14  14   6      454.55      494.34    382.72 o
   0  15   6     1182.21     1476.77    248.07 o
   1  15   6      337.37      307.15    164.77 o
   2  15   6     1827.32     1715.80    182.21 o
   3  15   6       74.72      329.43    285.86 o
   4  15   6     1205.08     1153.75    317.91 o
   5  15   6      254.67      404.21    303.16 o
   6  15   6     1009.04     1138.23    289.81 o
   7  15   6       55.27       35.34    304.42 o
   8  15   6       90.68       17.33    330.18 o
   9  15   6       54.98       78.71    334.47 o
  10  15   6      114.33      261.53    311.92 o
  11  15   6      224.91      137.39    319.06 o
  12  15   6     1309.70     1444.19    365.29 o
  13  15   6      643.80      705.74    389.96 o
   0  16   6       64.21       65.83    230.71 o
   1  16   6      207.44      168.55    167.03 o
   2  16   6      661.66      942.82    281.13 o
   3  16   6        9.55       69.28    279.76 o
   4  16   6      633.93      945.15    329.57 o
   5  16   6     1074.64     1254.85    325.33 o
   6  16   6       29.24       25.87    282.80 o
   7  16   6       20.39      187.65    314.01 o
   8  16   6      347.44      721.66    346.75 o
   9  16   6       79.53      732.81    365.42 o
  10  16   6      724.70      754.42    357.52 o
  11  16   6      112.02      -20.10    293.83 o
   0  17   6     1168.66      825.02    257.29 o
   1  17   6        2.72      190.34    270.61 o
   2  17   6      803.23      968.87    288.10 o
   3  17   6      436.28      494.22    314.02 o
   4  17   6      719.80      980.85    351.95 o
   5  17   6      621.29      819.17    345.64 o
   6  17   6      189.14      257.01    289.82 o
   7  17   6      131.51      431.61    346.60 o
   8  17   6        8.34      211.69    345.26 o
   9  17   6      254.94      499.80    359.11 o
   1  18   6      441.01      614.31    302.68 o
   2  18   6       84.45      224.53    294.38 o
   3  18   6      182.96      320.48    330.53 o
   4  18   6        7.40       95.96    337.10 o
   5  18   6      157.88      635.22    369.54 o
   6  18   6      133.71      185.91    325.92 o
   2   0   7    59529.56    58277.41    931.61 o
   4   0   7    60566.84    62682.42    398.65 o
   6   0   7     3133.82     2832.18    124.41 o
  10   0   7     8766.30     9226.90    374.31 o
  12   0   7     1851.16     1681.29    277.64 o
  14   0   7    42296.85    41664.71    686.90 o
  16   0   7    12653.35    12159.16    468.03 o
  18   0   7       83.91       38.12    280.64 o
  20   0   7     4998.82     4821.48    392.05 o
   1   1   7   108078.33   108065.18   2230.08 o
   2   1   7       33.40      -13.86    127.31 o
   3   1   7     7369.94     7825.58    150.59 o
   4   1   7    67944.30    71719.53    281.74 o
   5   1   7    12062.44    11915.66    165.53 o
   6   1   7    50682.40    52458.64    308.49 o
   7   1   7    25209.86    24962.57    203.36 o
   8   1   7      824.73      733.33     89.30 o
   9   1   7    12653.28    12151.95    361.85 o
  10   1   7    20668.81    19386.51    381.14 o
  11   1   7     5779.61     6138.95    246.26 o
  12   1   7     5986.90     5733.11    240.62 o
  13   1   7      547.45      546.94    215.69 o
  14   1   7     3909.55     4252.91    244.42 o
  15   1   7     7822.76     7054.87    283.69 o
  16   1   7     4634.14     4348.26    265.03 o
  17   1   7     2238.25     2439.96    236.68 o
  18   1   7      297.50      265.32    219.66 o
  19   1   7     1104.85      585.04    248.92 o
  20   1   7     1676.73     1575.32    280.26 o
  21   1   7     2717.71     3052.70    266.20 o
   1   2   7    99370.30    99354.98    779.37 o
   2   2   7     2397.47     2408.99     98.75 o
   4   2   7     1737.88     1898.13     87.17 o
   5   2   7    17732.82    17038.57    156.91 o
   6   2   7     2372.12     2282.70    107.58 o
   7   2   7    19074.35    18748.03    167.10 o
   8   2   7      605.51      460.09     64.96 o
   9   2   7    42498.64    40641.32    600.96 o
  10   2   7      344.20      359.68     92.38 o
  11   2   7    11861.59    11957.58    419.11 o
  12   2   7      791.66      781.15    292.27 o
  13   2   7     2762.33     2710.10    222.46 o
  14   2   7       61.61      199.06    239.43 o
  15   2   7    16242.79    15578.66    351.52 o
  16   2   7      211.53      382.95    223.66 o
  17   2   7     2961.32     2689.73    241.43 o
  18   2   7      195.69      160.57    197.31 o
  19   2   7     3777.89     3754.11    232.79 o
  20   2   7      132.72      387.00    194.16 o
  21   2   7     4178.32     4568.26    270.69 o
   1   3   7   123420.30   125043.45   1361.31 o
   2   3   7     5430.25     5391.29     83.68 o
   3   3   7    20718.27    20305.71    160.45 o
   4   3   7    33096.17    33733.11    603.21 o
   5   3   7    19868.16    19138.23    256.28 o
   6   3   7    25280.84    24421.47    300.64 o
   7   3   7    22655.82    21236.58    297.42 o
   8   3   7     5513.94     5576.81    218.71 o
   9   3   7     5641.27     5312.61    232.36 o
  10   3   7     7496.69     7571.38    263.34 o
  11   3   7     2229.49     2380.32    226.94 o
  12   3   7     1878.14     1844.80    222.23 o
  13   3   7     1255.89     1245.31    242.67 o
  14   3   7     9978.08     9701.28    255.20 o
  15   3   7    11990.24    11631.85    308.77 o
  16   3   7     6020.11     5919.42    243.27 o
  17   3   7     4204.69     4197.77    230.44 o
  18   3   7       11.45       67.35    198.30 o
  19   3   7      783.03      849.69    207.48 o
  20   3   7     1999.51     2625.10    243.49 o
  21   3   7     2922.57     3140.31    242.74 o
   1   4   7    11919.70    11916.30    144.23 o
   2   4   7    22962.53    23946.64    284.07 o
   3   4   7     5294.05     5162.98    132.58 o
   4   4   7    50677.63    50468.70    878.84 o
   5   4   7    10823.92    10791.90    252.12 o
   6   4   7     6554.35     6280.77    199.88 o
   7   4   7     7201.87     7155.20    217.75 o
   8   4   7     8195.31     8304.04    234.45 o
   9   4   7     2233.92     2370.72    198.78 o
  10   4   7     5955.33     5396.20    239.43 o
  11   4   7     1921.69     1638.85    201.28 o
  12   4   7     1570.99     1396.25    213.03 o
  13   4   7     1989.64     1842.74    240.27 o
  14   4   7    20999.25    20301.88    622.55 o
  15   4   7     1704.12     1837.14    197.62 o
  16   4   7     7582.78     7495.40    409.22 o
  17   4   7     1968.76     1941.77    218.64 o
  18   4   7      196.67      285.02    184.50 o
  19   4   7     1021.75     1272.58    212.49 o
  20   4   7     3355.01     3436.52    242.73 o
   1   5   7    61285.76    61827.86    516.20 o
   2   5   7     1494.10     1384.43     75.15 o
   3   5   7     6832.19     6673.73     84.91 o
   4   5   7    17892.78    16693.15    380.24 o
   5   5   7     6989.13     7054.41    190.62 o
   6   5   7    16799.48    16850.44    261.81 o
   7   5   7    23186.22    23096.59    308.35 o
   8   5   7     3406.21     3383.80    196.53 o
   9   5   7    11779.97    11149.91    275.85 o
  10   5   7     9168.92     8449.72    264.73 o
  11   5   7     6065.84     5716.32    275.99 o
  12   5   7     1248.93     1073.56    201.13 o
  13   5   7     3224.63     3019.08    233.59 o
  14   5   7     4032.16     4135.00    261.23 o
  15   5   7     1856.59     1684.31    252.04 o
  16   5   7     3156.65     3132.60    217.07 o
  17   5   7     1132.20     1220.86    202.33 o
  18   5   7      537.05      720.76    198.37 o
  19   5   7     1846.98     2045.67    222.73 o
  20   5   7     1650.66     1841.34    239.20 o
   1   6   7    42499.75    42773.59    217.55 o
   2   6   7     4955.17     4913.35     93.13 o
   3   6   7     2673.28     2798.76     71.59 o
   4   6   7     6815.93     6359.48    288.53 o
   5   6   7     3202.98     3533.13    258.29 o
   6   6   7     9841.01     9905.80    327.69 o
   7   6   7     2184.62     2203.15    176.34 o
   8   6   7     3410.99     3245.03    200.50 o
   9   6   7    19083.95    18133.05    312.62 o
  10   6   7     1375.22     1448.78    276.36 o
  11   6   7     2779.20     2564.55    218.53 o
  12   6   7     2605.79     2362.09    283.67 o
  13   6   7      209.67      225.53    221.46 o
  14   6   7     1494.62     1595.71    240.02 o
  15   6   7     6073.36     6166.17    308.61 o
  16   6   7      183.91      350.49    260.92 o
  17   6   7      406.57      475.55    201.83 o
  18   6   7      210.05      243.28    206.24 o
  19   6   7     2254.20     1932.31    227.87 o
  20   6   7       20.81      241.53    201.27 o
   1   7   7    43686.75    41416.18    833.26 o
   2   7   7     4995.06     4711.90    107.14 o
   3   7   7    26713.99    26026.69    427.88 o
   4   7   7    19183.42    17804.31    630.38 o
   5   7   7    20876.12    19497.24    400.63 o
   6   7   7    11949.07    11797.53    362.30 o
   7   7   7    10085.85    10268.29    353.41 o
   8   7   7     6962.27     6581.49    326.20 o
   9   7   7      557.30      449.01    190.40 o
  10   7   7     1132.66     1116.22    201.51 o
  11   7   7      202.06      298.59    189.33 o
  12   7   7      275.78      384.52    216.57 o
  13   7   7     2288.78     2100.77    224.74 o
  14   7   7     7120.28     6707.60    294.67 o
  15   7   7     5096.35     5579.32    414.67 o
  16   7   7     3335.07     3384.16    291.43 o
  17   7   7     2372.84     2336.31    364.28 o
  18   7   7      201.87       95.92    195.23 o
  19   7   7      403.60      486.55    212.85 o
   1   8   7    12354.08    11688.22    183.34 o
   2   8   7     8606.47     8427.60    218.90 o
   3   8   7     6156.56     5993.52     99.50 o
   4   8   7    12479.40    12575.67    302.90 o
   5   8   7     5736.88     5674.14    444.31 o
   6   8   7     3003.48     2963.66    283.03 o
   7   8   7     6191.67     6031.54    310.27 o
   8   8   7    11122.27    11281.09    395.90 o
   9   8   7     1185.31     1006.85    299.22 o
  10   8   7      218.05      285.54    299.07 o
  11   8   7     3319.89     3349.56    329.43 o
  12   8   7      470.37      434.50    257.92 o
  13   8   7     1753.98     1653.36    239.46 o
  14   8   7    10044.37     9534.52    529.09 o
  15   8   7     1447.05     1732.62    254.16 o
  16   8   7     3998.28     3894.46    304.18 o
  17   8   7     1534.93     1549.69    276.48 o
  18   8   7      641.35      491.73    247.34 o
  19   8   7      966.59      760.37    258.48 o
   1   9   7    13504.05    13295.07    206.84 o
   2   9   7     2192.64     2252.63    131.64 o
   3   9   7     9698.32     9080.98    288.91 o
   4   9   7     5230.16     4601.32    315.13 o
   5   9   7      686.85      559.03     67.98 o
   6   9   7     3413.34     3309.13    269.40 o
   7   9   7     3994.22     4574.41    310.55 o
   8   9   7     5546.59     5440.39    341.14 o
   9   9   7     6581.97     5968.40    365.42 o
  10   9   7     3722.17     3818.86    335.41 o
  11   9   7     2656.54     2652.46    331.22 o
  12   9   7      710.53      845.26    323.22 o
  13   9   7     3788.49     3683.20    348.63 o
  14   9   7      419.37      500.29    330.72 o
  15   9   7      266.88      141.46    339.82 o
  16   9   7      408.47      546.87    358.81 o
  17   9   7     1067.23      924.56    299.39 o
  18   9   7      521.50      869.24    365.83 o
   1  10   7    11517.80    11237.08    205.65 o
   2  10   7      578.26      674.68    213.58 o
   3  10   7     5903.88     5887.06    528.84 o
   4  10   7     5025.07     4543.08    147.83 o
   5  10   7     2125.75     2051.00    131.65 o
   6  10   7     5672.61     5649.48    322.32 o
   7  10   7      939.45      739.74    282.58 o
   8  10   7     1311.96     1186.18    295.64 o
   9  10   7     4221.93     4275.28    332.84 o
  10  10   7     1349.32     1262.90    262.02 o
  11  10   7      767.25      990.43    284.27 o
  12  10   7     2563.80     2463.96    313.38 o
  13  10   7       85.25      244.13    271.51 o
  14  10   7       98.10      150.37    341.65 o
  15  10   7     2263.95     2732.55    385.36 o
  16  10   7        8.30      181.93    323.02 o
  17  10   7      200.64      454.76    354.76 o
  18  10   7      349.07      519.84    385.32 o
   1  11   7     3923.86     3777.62    261.86 o
   2  11   7     2837.01     2604.58    156.07 o
   3  11   7     6267.29     6208.63    206.69 o
   4  11   7     2526.10     2306.86    233.08 o
   5  11   7     4754.54     4817.10    162.80 o
   6  11   7     1958.37     2176.50    291.89 o
   7  11   7     1712.34     1587.71    284.04 o
   8  11   7     2690.36     2757.73    324.70 o
   9  11   7      351.23      328.56    268.66 o
  10  11   7      226.33      486.02    314.17 o
  11  11   7       59.78      152.48    290.09 o
  12  11   7       37.78        9.34    283.54 o
  13  11   7     1197.75     1256.81    329.95 o
  14  11   7     3360.34     3740.54    399.99 o
  15  11   7      974.04      845.80    364.49 o
  16  11   7     1050.87     1374.97    305.38 o
  17  11   7      516.50      592.37    385.71 o
   1  12   7     5523.33     5334.42    281.89 o
   2  12   7     3772.92     3812.80    171.21 o
   3  12   7     3520.23     3652.35    170.32 o
   4  12   7     1906.27     2112.04    153.11 o
   5  12   7     1624.84     1668.89    299.72 o
   6  12   7     1369.51     1358.87    266.34 o
   7  12   7     1480.91     1370.41    277.63 o
   8  12   7     4384.42     4688.70    327.99 o
   9  12   7      422.07      142.00    304.61 o
  10  12   7      216.67      232.58    293.03 o
  11  12   7      988.42     1278.52    341.80 o
  12  12   7      447.04      610.88    328.89 o
  13  12   7      915.18      849.64    330.56 o
  14  12   7     1503.02     1771.15    364.64 o
  15  12   7      530.29      799.77    377.08 o
  16  12   7      755.78      846.07    363.13 o
   1  13   7     2622.58     2712.39    172.70 o
   2  13   7     1123.39     1289.51    155.05 o
   3  13   7     3892.14     4004.26    244.98 o
   4  13   7      569.75      542.48    256.42 o
   5  13   7      356.11      433.79    254.64 o
   6  13   7      161.61       35.91    285.40 o
   7  13   7      681.05      686.67    310.71 o
   8  13   7     2311.31     2461.53    342.13 o
   9  13   7     1080.17     1360.38    335.04 o
  10  13   7       83.75      103.64    263.61 o
  11  13   7      960.61      899.60    348.00 o
  12  13   7      138.48       35.30    337.65 o
  13  13   7     1518.36     1653.14    347.59 o
  14  13   7      321.36      461.37    325.50 o
  15  13   7      280.65      356.23    353.17 o
   1  14   7     2540.07     2418.48    176.94 o
   2  14   7      168.55      259.95    149.70 o
   3  14   7     3698.32     4357.05    330.57 o
   4  14   7      966.52     1500.95    308.82 o
   5  14   7      667.69      989.58    316.66 o
   6  14   7      840.31      935.70    279.08 o
   7  14   7      136.94      120.60    296.03 o
   8  14   7      364.82      372.61    319.58 o
   9  14   7     1254.86     1469.68    320.19 o
  10  14   7      367.68      451.32    304.12 o
  11  14   7      170.86      397.30    343.47 o
  12  14   7      706.72      790.98    355.89 o
  13  14   7      499.63      799.51    308.35 o
  14  14   7      200.03      364.49    300.03 o
   1  15   7      517.31      515.41    165.19 o
   2  15   7      883.17      641.17    265.71 o
   3  15   7     1812.38     1994.64    296.09 o
   4  15   7      273.50      588.52    303.60 o
   5  15   7      705.76      536.92    293.69 o
   6  15   7      130.17       33.87    304.52 o
   7  15   7      256.74       50.75    270.76 o
   8  15   7      256.77      460.12    301.24 o
   9  15   7      168.82      276.95    279.91 o
  10  15   7       34.95       55.25    308.27 o
  11  15   7        7.79      132.37    355.02 o
  12  15   7       28.10       37.08    325.08 o
   1  16   7      796.19      829.11    255.64 o
   2  16   7      757.39      979.22    292.02 o
   3  16   7      434.70      762.65    285.99 o
   4  16   7      196.42      441.26    295.20 o
   5  16   7       86.56      191.67    292.00 o
   6  16   7      371.96      915.16    342.38 o
   7  16   7      223.89      332.98    287.29 o
   8  16   7     1385.95     1732.69    329.77 o
   9  16   7        7.61      116.23    292.76 o
  10  16   7      180.45      209.21    312.23 o
  11  16   7      134.71      453.17    377.31 o
   1  17   7      205.05      193.75    255.29 o
   2  17   7      292.36      565.44    295.04 o
   3  17   7      757.21      939.01    302.36 o
   4  17   7       20.30     -123.48    291.58 o
   5  17   7      158.82      415.73    307.54 o
   6  17   7       16.52      -14.47    345.10 o
   7  17   7       49.12       16.16    296.83 o
   8  17   7      632.48      858.86    326.81 o
   2  18   7       12.08      270.98    301.42 o
   3  18   7      970.63      964.92    315.65 o
   4  18   7       90.86      350.53    326.50 o
   5  18   7      345.08      428.85    319.34 o
   2   0   8      128.14      268.87     52.25 o
  10   0   8    11799.38    11323.94    389.37 o
  12   0   8     7758.87     8243.29    406.24 o
  14   0   8     9232.66     8526.98    407.95 o
  16   0   8     3812.22     3576.74    397.33 o
  18   0   8     2109.70     2174.61    381.75 o
  20   0   8     9519.44     9378.04    506.68 o
   3   1   8      286.89      323.13     92.85 o
   4   1   8    15060.78    15312.86    272.85 o
   5   1   8    14306.14    13913.46    196.47 o
   6   1   8    55056.92    52899.97    339.45 o
   7   1   8     6184.40     5904.51    136.92 o
   8   1   8      456.29      430.25     85.50 o
   9   1   8     2860.69     2861.72    189.68 o
  10   1   8    17511.57    15604.00   1047.49 o
  11   1   8     8093.95     7864.98    400.21 o
  12   1   8     1369.11     1743.22    396.04 o
  13   1   8      128.82       96.05    236.37 o
  14   1   8     3811.91     3902.95    278.69 o
  15   1   8     7757.87     7863.76    302.37 o
  16   1   8    11574.20    11068.17    340.61 o
  17   1   8     4331.65     4071.56    282.52 o
  18   1   8      960.37      852.93    237.39 o
  19   1   8       21.53      -81.22    218.03 o
  20   1   8      116.97      152.27    228.12 o
  21   1   8     1123.71     1555.61    229.85 o
   1   2   8    14271.08    14562.24    171.37 o
   2   2   8     1565.38     1645.98     95.82 o
   4   2   8      596.97      573.98     75.12 o
   5   2   8   109537.39   107586.92    727.50 o
   6   2   8     1763.04     1787.97     74.55 o
   7   2   8     5425.83     5356.87    244.46 o
   8   2   8      584.48      551.36     63.39 o
   9   2   8     2235.00     2355.16    139.15 o
  10   2   8     1739.98     1457.23    171.96 o
  11   2   8    13839.90    14310.02    447.12 o
  12   2   8     1081.05     1227.49    328.31 o
  13   2   8     5611.44     5567.37    280.32 o
  14   2   8      763.79      697.15    229.72 o
  15   2   8    19663.03    19271.35    498.96 o
  16   2   8     1682.76     1528.55    261.40 o
  17   2   8     1015.71     1055.38    243.25 o
  18   2   8      792.44     1038.70    201.66 o
  19   2   8     6002.24     5562.97    261.93 o
  20   2   8       76.80      299.94    226.80 o
   1   3   8    18562.70    18596.12    326.33 o
   2   3   8    26947.72    28119.76    182.25 o
   3   3   8      569.46      583.44     82.94 o
   4   3   8     1737.47     1893.58    176.80 o
   5   3   8      835.44      787.42    102.29 o
   6   3   8    51024.79    48392.13    815.24 o
   7   3   8    11542.81    12348.43    251.41 o
   8   3   8     1351.27     1341.89    190.07 o
   9   3   8     1818.37     1843.08    196.36 o
  10   3   8    16444.75    14541.48    419.54 o
  11   3   8     7543.00     6364.66    397.04 o
  12   3   8     1068.41      999.92    229.64 o
  13   3   8     1025.07     1084.92    222.90 o
  14   3   8      555.09      562.40    254.21 o
  15   3   8     5829.27     5797.76    237.93 o
  16   3   8     6478.56     6614.28    254.99 o
  17   3   8     4052.36     3750.90    222.13 o
  18   3   8      629.11      853.94    252.64 o
  19   3   8       78.48      307.94    208.82 o
  20   3   8      970.26      969.54    220.25 o
   0   4   8    10499.92    10746.54    250.67 o
   1   4   8      654.05      639.42     90.34 o
   2   4   8     6682.28     6572.30    112.25 o
   3   4   8     1807.80     1982.79     68.25 o
   4   4   8    18415.48    18075.84    168.53 o
   5   4   8      425.03      488.48    143.68 o
   6   4   8    10460.16    10250.09    357.14 o
   7   4   8     3758.15     3675.95    226.90 o
   8   4   8     1521.24     1407.64    187.72 o
   9   4   8     4278.57     3983.83    222.19 o
  10   4   8     8746.77     8615.97    269.53 o
  11   4   8       66.46       74.82    195.21 o
  12   4   8     7608.81     7217.26    402.70 o
  13   4   8      112.56      -67.79    216.52 o
  14   4   8     3373.06     2974.52    244.18 o
  15   4   8      626.96      742.74    264.99 o
  16   4   8     2138.33     2568.31    221.73 o
  17   4   8       10.86      296.67    196.90 o
  18   4   8     1877.48     2021.05    230.73 o
  19   4   8      228.04      367.74    203.59 o
  20   4   8     6246.94     6257.35    380.78 o
   0   5   8   183080.19   183923.58   3201.68 o
   1   5   8     9811.85    10110.90    167.96 o
   2   5   8    81446.28    81348.96    353.96 o
   3   5   8     5664.87     5627.21     90.98 o
   4   5   8    26117.19    24536.62    452.13 o
   5   5   8    20173.65    20433.47    269.41 o
   6   5   8    26088.42    25502.51    315.58 o
   7   5   8     8594.10     8412.91    286.36 o
   8   5   8      120.35      214.42    181.53 o
   9   5   8      731.62      692.23    193.95 o
  10   5   8     6623.25     6378.52    255.71 o
  11   5   8     3512.05     3371.00    240.02 o
  12   5   8     1903.07     1637.17    224.75 o
  13   5   8       30.65      -81.90    229.33 o
  14   5   8     7032.56     6539.38    314.14 o
  15   5   8     4819.97     5010.00    582.82 o
  16   5   8     8747.60     7852.65    548.64 o
  17   5   8     3362.61     3475.82    221.83 o
  18   5   8      879.62     1024.75    222.88 o
  19   5   8       21.19      227.13    219.41 o
  20   5   8     1098.35     1229.62    218.98 o
   0   6   8    45908.48    44708.18    428.05 o
   1   6   8    10419.44     9974.88    169.34 o
   2   6   8    22948.89    21681.42    165.30 o
   3   6   8     1213.21     1285.81     71.18 o
   4   6   8     4219.76     3511.47    267.70 o
   5   6   8    44264.66    43385.32    546.55 o
   6   6   8     9066.37     8134.14    324.00 o
   7   6   8     1223.25     1068.15    164.07 o
   8   6   8     3224.70     3226.12    212.05 o
   9   6   8     1199.68      959.80    186.20 o
  10   6   8     3109.88     2896.37    237.99 o
  11   6   8     6383.73     5756.01    264.59 o
  12   6   8      729.47      562.29    196.48 o
  13   6   8     7496.43     6926.34    281.30 o
  14   6   8      539.99      589.45    224.70 o
  15   6   8    13690.31    13443.61    645.73 o
  16   6   8     3546.31     3145.61    276.60 o
  17   6   8      462.67      473.19    191.48 o
  18   6   8     1291.41     1331.12    211.00 o
  19   6   8     3479.16     3152.81    246.66 o
   0   7   8    32572.15    30386.48    374.64 o
   1   7   8     9867.72     9989.47    172.24 o
   2   7   8     3057.13     3049.07    149.19 o
   3   7   8      357.08      486.13     69.58 o
   4   7   8     3224.18     2919.12    302.33 o
   5   7   8     2983.75     2765.65    243.51 o
   6   7   8    11212.61    11134.53    345.60 o
   7   7   8     4340.72     4367.64    286.66 o
   8   7   8     1216.75     1034.53    247.74 o
   9   7   8      343.80      410.21    189.34 o
  10   7   8    13067.34    13136.51    337.57 o
  11   7   8     2918.36     2714.43    238.71 o
  12   7   8      867.07      573.12    214.63 o
  13   7   8      575.15      510.69    229.71 o
  14   7   8      710.76      632.44    225.22 o
  15   7   8      599.66      659.55    226.77 o
  16   7   8     1946.19     1976.41    264.35 o
  17   7   8     1760.43     1728.33    267.33 o
  18   7   8     1383.73     1486.43    214.74 o
  19   7   8      173.47      262.77    202.24 o
   0   8   8    10348.42     9900.24    265.05 o
   1   8   8     1880.98     2025.01    132.74 o
   2   8   8    12695.70    12162.05    194.03 o
   3   8   8      490.45      425.31     72.90 o
   4   8   8    11209.61    10212.03    336.31 o
   5   8   8     1805.21     1681.67     84.15 o
   6   8   8     2759.98     2618.64    262.43 o
   7   8   8     1433.51     1339.42    289.18 o
   8   8   8     2595.73     2456.07    315.63 o
   9   8   8     4016.89     4220.75    351.38 o
  10   8   8     2371.21     2381.02    336.46 o
  11   8   8      231.76      175.63    269.68 o
  12   8   8     2766.98     2589.60    335.93 o
  13   8   8      245.32       76.77    210.73 o
  14   8   8      296.10      284.64    243.68 o
  15   8   8     1313.76     1489.61    240.98 o
  16   8   8      313.54      544.14    252.31 o
  17   8   8       12.83      -52.43    264.85 o
  18   8   8      511.14      252.86    280.94 o
  19   8   8      156.95      -84.73    228.46 o
   0   9   8    39246.48    39316.47    459.02 o
   1   9   8     5199.86     5340.12    234.77 o
   2   9   8    22532.16    21488.60    341.94 o
   3   9   8     1724.09     1775.24    121.66 o
   4   9   8    12455.24    12361.50    216.42 o
   5   9   8     8365.03     8012.40    412.01 o
   6   9   8     7820.55     7747.46    357.03 o
   7   9   8     5605.38     5736.28    321.25 o
   8   9   8       42.68      261.71    296.56 o
   9   9   8      514.01      458.92    297.08 o
  10   9   8      802.45      830.99    308.10 o
  11   9   8     1268.56     1562.06    322.73 o
  12   9   8      693.30      536.77    308.20 o
  13   9   8      140.86      375.36    293.67 o
  14   9   8     2357.85     2577.42    387.61 o
  15   9   8     2535.41     2544.03    353.02 o
  16   9   8     2032.77     2096.84    371.46 o
  17   9   8     1781.60     2094.26    406.61 o
  18   9   8      109.83      275.06    362.96 o
   0  10   8    21343.77    20893.46    367.38 o
   1  10   8     5571.57     5488.72    173.27 o
   2  10   8     8812.27     8424.70    321.81 o
   3  10   8        8.02       45.40    115.23 o
   4  10   8      984.02      987.49    117.73 o
   5  10   8     4832.35     4572.91    137.83 o
   6  10   8     3912.01     4101.34    298.84 o
   7  10   8     1860.47     1990.54    285.69 o
   8  10   8     1015.23     1079.48    305.72 o
   9  10   8      614.18      877.12    299.32 o
  10  10   8     2239.10     2052.33    289.68 o
  11  10   8      300.92      355.18    254.30 o
  12  10   8     1086.60     1147.93    308.29 o
  13  10   8     6735.59     6724.18    429.59 o
  14  10   8      728.37     1008.64    359.54 o
  15  10   8     5335.04     4984.94    393.39 o
  16  10   8     2513.04     2434.67    397.59 o
  17  10   8      240.36      104.31    360.79 o
   0  11   8     6426.92     6545.85    260.56 o
   1  11   8     3332.30     3020.05    155.50 o
   2  11   8      869.32      921.20    131.34 o
   3  11   8      147.85      336.68    131.05 o
   4  11   8     2279.32     2266.89    137.53 o
   5  11   8      764.17      967.16    287.09 o
   6  11   8     1594.09     1563.36    269.96 o
   7  11   8     1510.16     1378.10    281.19 o
   8  11   8      383.98      316.97    299.80 o
   9  11   8     2095.93     1994.37    282.67 o
  10  11   8     2988.81     3347.12    357.49 o
  11  11   8     1182.98     1307.07    343.81 o
  12  11   8     1663.19     1564.76    365.16 o
  13  11   8       65.38      400.49    355.22 o
  14  11   8     1013.19      977.54    346.14 o
  15  11   8      205.35      168.44    298.63 o
  16  11   8       91.66      137.40    374.23 o
   0  12   8     6711.78     6355.98    277.28 o
   1  12   8     1742.78     1751.94    153.35 o
   2  12   8     7053.05     7012.85    205.68 o
   3  12   8       61.77      153.68    125.67 o
   4  12   8     6482.89     6337.31    333.17 o
   5  12   8     1021.57     1270.27    289.63 o
   6  12   8     1679.69     1466.83    278.29 o
   7  12   8       89.20        0.80    252.81 o
   8  12   8      905.96      649.83    274.35 o
   9  12   8      457.51      507.40    324.07 o
  10  12   8      304.54      150.73    265.50 o
  11  12   8      676.60      675.11    323.14 o
  12  12   8     1405.79     1438.95    360.19 o
  13  12   8       48.93     -110.01    342.36 o
  14  12   8      252.94      679.36    354.87 o
  15  12   8      247.12       49.50    291.12 o
  16  12   8       75.27      431.58    368.89 o
   0  13   8     3871.74     3572.92    251.21 o
   1  13   8     1025.97      981.70    151.28 o
   2  13   8     3752.82     3701.83    177.34 o
   3  13   8      454.17      622.88    249.81 o
   4  13   8     1744.88     1946.20    287.85 o
   5  13   8     2710.72     2903.82    303.10 o
   6  13   8      828.41      872.37    306.65 o
   7  13   8     2280.65     2321.55    342.05 o
   8  13   8      417.40      480.14    315.11 o
   9  13   8      243.64      341.32    284.43 o
  10  13   8      219.66      121.55    327.20 o
  11  13   8      270.41       37.00    279.32 o
  12  13   8      230.74       71.24    338.80 o
  13  13   8      213.24     -144.50    349.96 o
  14  13   8      359.29      586.83    373.77 o
   0  14   8     4861.26     4440.47    279.59 o
   1  14   8      608.28      857.09    159.53 o
   2  14   8     1830.13     1745.70    265.46 o
   3  14   8       52.84      673.03    286.98 o
   4  14   8      399.16      582.11    299.25 o
   5  14   8     1177.83     1361.98    322.42 o
   6  14   8     1123.82     1345.09    314.44 o
   7  14   8      373.09      344.95    277.24 o
   8  14   8      201.76      358.65    279.69 o
   9  14   8       90.66      108.92    299.76 o
  10  14   8      376.54      921.64    356.20 o
  11  14   8      350.81      291.23    287.65 o
  12  14   8       96.46       27.49    335.51 o
  13  14   8     1806.06     1617.23    398.33 o
   0  15   8     1194.10     1313.79    243.65 o
   1  15   8      875.27      767.64    238.10 o
   2  15   8      482.23      729.84    273.05 o
   3  15   8      447.82      698.19    270.54 o
   4  15   8      743.09      824.00    283.47 o
   5  15   8       14.30       24.17    280.34 o
   6  15   8      227.29      387.73    331.93 o
   7  15   8      838.36      921.02    333.04 o
   8  15   8      103.61       77.89    310.21 o
   9  15   8      760.91      640.02    340.77 o
  10  15   8      466.05      571.38    354.45 o
  11  15   8       15.64      258.28    309.23 o
  12  15   8      349.18      268.51    364.11 o
   1  16   8      289.87      672.10    262.62 o
   2  16   8     3635.78     3691.32    324.12 o
   3  16   8      110.48      453.29    292.99 o
   4  16   8     2997.80     3692.94    345.85 o
   5  16   8      541.39      872.10    339.68 o
   6  16   8      698.25      810.36    332.96 o
   7  16   8      119.40      339.54    348.54 o
   8  16   8      234.40      443.51    350.12 o
   9  16   8       66.69      151.35    352.48 o
  10  16   8       15.87       52.73    354.24 o
   2  17   8      347.87      368.00    273.03 o
   3  17   8      138.02      242.80    313.00 o
   4  17   8       54.32       67.20    316.36 o
   5  17   8      208.72      474.75    349.26 o
   6  17   8      109.98      157.40    302.00 o
   7  17   8      386.19      494.17    364.88 o
   8  17   8       54.21       76.93    361.16 o
   3  18   8       68.73      236.87    324.52 o
   4  18   8       10.32      253.21    344.93 o
  12   0   9     9107.61     9338.38    446.50 o
  14   0   9    40505.50    39223.70    697.35 o
  16   0   9     4923.48     4680.97    372.33 o
  18   0   9     1885.16     1693.57    359.41 o
  20   0   9     5184.76     4886.38    432.20 o
   3   1   9     1703.29     1785.88    106.76 o
   4   1   9      548.32      744.71    112.24 o
   5   1   9    22317.20    22207.12    259.62 o
   6   1   9    10773.29    10452.44    183.95 o
   7   1   9    22186.46    21543.44    240.62 o
   8   1   9    19135.28    17479.43    223.33 o
   9   1   9    10477.91     9818.03    219.61 o
  10   1   9     3080.26     3163.86    335.25 o
  11   1   9     1652.48     1847.08    335.35 o
  12   1   9      628.29      761.09    237.70 o
  13   1   9     5336.69     5083.58    287.15 o
  14   1   9     1432.80     1461.00    270.55 o
  15   1   9     3657.35     3754.42    272.21 o
  16   1   9     5397.35     5004.98    272.71 o
  17   1   9     2729.28     2716.43    254.01 o
  18   1   9     3157.59     2908.59    342.66 o
  19   1   9     2034.36     2149.92    281.65 o
  20   1   9      228.21      153.64    263.02 o
   1   2   9    53399.79    52244.55    301.00 o
   2   2   9     2253.09     2259.35    133.90 o
   5   2   9    16288.60    16297.87    202.29 o
   6   2   9     1772.44     1644.37     84.47 o
   7   2   9     4382.11     4270.92    219.76 o
   8   2   9     3155.84     2893.86    232.63 o
   9   2   9      387.13      251.23     78.81 o
  10   2   9      449.45      613.15    321.73 o
  11   2   9    11178.38    10542.58    436.86 o
  12   2   9      693.21      655.86    314.43 o
  13   2   9    18598.80    17514.36    502.65 o
  14   2   9      317.02      402.30    254.92 o
  15   2   9     3819.39     3544.56    281.73 o
  16   2   9      297.34      287.85    234.01 o
  17   2   9     1149.58     1145.86    244.84 o
  18   2   9      619.95      622.28    205.03 o
  19   2   9     3361.01     4284.63    291.58 o
  20   2   9      200.31      449.46    218.98 o
   2   3   9    27100.32    27627.32    234.09 o
   3   3   9     8188.32     8134.43    128.90 o
   4   3   9      378.17      419.02    129.82 o
   5   3   9    36026.10    33993.79    435.02 o
   6   3   9    10149.52    10099.24    106.39 o
   7   3   9    20850.57    20397.51    709.24 o
   8   3   9    10289.00     9926.58    261.93 o
   9   3   9    10527.12    10101.68    444.91 o
  10   3   9      889.18      948.07    206.32 o
  11   3   9     1217.11     1246.45    238.86 o
  12   3   9     2172.94     1999.03    227.08 o
  13   3   9      440.53      640.28    247.88 o
  14   3   9     1167.21     1300.38    242.93 o
  15   3   9     8277.86     7990.54    270.47 o
  16   3   9     5242.54     5283.03    245.64 o
  17   3   9     4152.87     4310.21    234.09 o
  18   3   9     2423.41     3085.88    245.79 o
  19   3   9     2059.60     2272.17    256.66 o
  20   3   9      127.03      111.85    227.87 o
   1   4   9    18667.80    18612.33    225.40 o
   2   4   9     9448.01     8742.02    134.55 o
   3   4   9     3837.99     3654.92     85.80 o
   4   4   9    38192.23    37542.66    358.28 o
   5   4   9     4388.22     4091.00    144.87 o
   6   4   9    10351.58    10518.15    237.90 o
   7   4   9     4102.39     4285.62    206.53 o
   8   4   9    17381.09    15970.81    302.41 o
   9   4   9      665.83      736.77    218.92 o
  10   4   9     2680.20     2653.52    236.57 o
  11   4   9      275.27      336.39    217.23 o
  12   4   9     3294.78     3005.21    333.67 o
  13   4   9      356.49      335.84    220.63 o
  14   4   9    21044.71    19741.83    662.93 o
  15   4   9     1073.69     1221.64    249.50 o
  16   4   9     1919.51     2203.62    229.54 o
  17   4   9     1844.42     2213.03    231.60 o
  18   4   9     1198.66     1172.28    205.91 o
  19   4   9      447.97      549.65    232.70 o
  20   4   9     3910.78     3727.23    252.55 o
   1   5   9    43721.21    44025.27    736.17 o
   2   5   9    19659.65    20058.42    206.35 o
   3   5   9    12103.44    12222.21    129.69 o
   4   5   9     1204.15     1211.82     59.47 o
   5   5   9     6125.19     5488.67    296.24 o
   6   5   9    10094.17    10140.87    235.18 o
   7   5   9    13978.72    13622.15    270.71 o
   8   5   9    17501.31    17083.48    315.08 o
   9   5   9     8074.45     8235.62    272.24 o
  10   5   9     1264.81     1031.44    215.77 o
  11   5   9     2781.34     2239.38    244.84 o
  12   5   9     1117.95     1127.75    229.56 o
  13   5   9     4650.13     4437.10    276.97 o
  14   5   9      841.84      553.73    231.97 o
  15   5   9     3050.44     2777.07    271.78 o
  16   5   9     2269.49     2401.80    277.34 o
  17   5   9      737.30      754.36    210.58 o
  18   5   9     1364.15     1283.76    216.68 o
  19   5   9     1381.30     1500.30    235.80 o
   1   6   9    26021.83    26474.38    252.16 o
   2   6   9     5176.09     5189.54    118.21 o
   3   6   9    43118.23    40592.64    592.73 o
   4   6   9     2599.96     2479.01    124.14 o
   5   6   9     3649.64     3630.69    289.69 o
   6   6   9     1178.63     1077.96    271.12 o
   7   6   9     1331.26     1119.87    171.31 o
   8   6   9     7055.45     6348.05    245.27 o
   9   6   9     1242.51     1042.29    191.58 o
  10   6   9     1703.19     1644.17    220.22 o
  11   6   9     6553.45     6216.06    405.50 o
  12   6   9     1337.90     1433.58    238.75 o
  13   6   9     8678.30     8229.26    484.73 o
  14   6   9     1355.63     1456.93    247.38 o
  15   6   9     1637.11     1670.30    269.76 o
  16   6   9      848.13      693.49    265.22 o
  17   6   9      264.05      401.76    256.70 o
  18   6   9      381.34      320.23    223.94 o
  19   6   9     1013.86     1179.77    225.53 o
   1   7   9    31614.03    31888.80    280.81 o
   2   7   9     5576.83     5419.31    302.22 o
   3   7   9    10830.00    10482.35    202.05 o
   4   7   9     2697.25     2443.79    255.94 o
   5   7   9    17804.03    17454.34    405.96 o
   6   7   9     3435.50     3812.51    292.63 o
   7   7   9     6662.20     6258.44    330.24 o
   8   7   9     4296.35     3959.93    300.38 o
   9   7   9     5397.81     5260.09    246.47 o
  10   7   9     1223.66     1295.28    209.36 o
  11   7   9        2.75       56.35    213.15 o
  12   7   9     4158.96     3766.58    244.06 o
  13   7   9      341.81      499.57    228.29 o
  14   7   9      627.61      751.54    246.47 o
[truncated: 95,701 more chars]
